# Supplementary material for: N′-[Bis(benzyl­sulfan­yl)methyl­idene]-4-meth­oxy­benzohydrazide
Source: Acta Crystallogr Sect E Struct Rep Online. 2010 Jul 3;66(Pt 8):o1899. doi: 10.1107/S1600536810025389 (PMC3007250; doi:10.1107/S1600536810025389)
Supplement: Supplementary file 1 [file e-66-o1899-sup1.cif]

##############################################################################
###                                                                        ###
###        Electronic paper (Acta Crystallographica Section E)             ###
###                                                                        ###
##############################################################################
#                                                                            #
# This CIF contains the data in a paper accepted for publication in Acta     #
# Crystallographica Section E. It conforms to the requirements of Notes      #
# for Authors for Section E, and has been peer reviewed under the auspices   #
# of the IUCr Commission on Journals.                                        #
#                                                                            #
# Full details of the Crystallographic Information File format               #
# are given in the paper "The Crystallographic Information File (CIF):       #
# a New Standard Archive File for Crystallography" by S. R. Hall, F. H.      #
# Allen and I. D. Brown [Acta Cryst. (1991), A47, 655-685].                  #
#                                                                            #
# The current version of the core CIF dictionary is obtainable from          #
# ftp://ftp.iucr.org/pub/cif_core.dic. The current version number is 2.4.    #
#                                                                            #
# Software is freely available for graphical display of the structure(s) in  #
# this CIF.  For information consult the CIF home page http://www.iucr.org/  #
# cif/home.html                                                              #
#                                                                            #
# This file may be used for bona fide research purposes within the           #
# scientific community so long as proper attribution is given to the journal # 
# article from which it was obtained.                                        #
#                                                                            #
##############################################################################
                                             
data_global
_audit_creation_method     SHELXL-97
_journal_date_recd_electronic     2010-06-27
_journal_date_accepted     2010-06-28
_journal_name_full     'Acta Crystallographica, Section E'
_journal_year     2010
_journal_volume     66
_journal_issue      8
_journal_page_first     o1899
_journal_page_last     o1899
_journal_paper_category     QO
_journal_coeditor_code     BT5283
_publ_contact_author_name     'Jasinski, Jerry P.'
_publ_contact_author_address
;
Department of Chemistry
Keene State College
229 Main Street
Keene, New Hampshire 03435, USA
;
_publ_contact_author_email     jjasinski@keene.edu
_publ_contact_author_fax     ?
_publ_contact_author_phone     '603 358-2563'
_publ_section_title
;
<i>N</i>'-[Bis(benzylsulfanyl)methylidene]-4-methoxybenzohydrazide
;
loop_
    _publ_author_name
    _publ_author_address
    'Jasinski, Jerry P.'
;
Department of Chemistry
Keene State College
229 Main Street
Keene, NH 03435-2001, USA
;
    'Butcher, Ray J.'
;
Department of Chemistry
Howard University
525 College Street NW
Washington
DC 20059, USA
;
    'Kushawaha, S. K.'
;
Department of Chemistry
Banaras Hindu University
Varanasi 221 005, India
;
    'Bharty, M. K.'
;
Department of Chemistry
Banaras Hindu University
Varanasi 221 005, India
;
    'Singh, N. K.'
;
Department of Chemistry
Banaras Hindu University
Varanasi 221 005, India
;
data_I
_chemical_name_systematic
;
<i>N</i>'-[Bis(benzylsulfanyl)methylidene]-4-methoxybenzohydrazide
;
_chemical_name_common     ?
_chemical_formula_moiety     'C23 H22 N2 O2 S2'
_chemical_formula_sum     'C23 H22 N2 O2 S2'
_chemical_formula_iupac     'C23 H22 N2 O2 S2'
_chemical_formula_weight     422.55
_chemical_melting_point     ?
_symmetry_cell_setting     triclinic
_symmetry_space_group_name_H-M     'P -1'
_symmetry_space_group_name_Hall     '-P 1'
loop_
    _symmetry_equiv_pos_as_xyz
    'x, y, z'
    '-x, -y, -z'
_cell_length_a     9.838(2)
_cell_length_b     9.845(2)
_cell_length_c     11.307(2)
_cell_angle_alpha     70.25(3)
_cell_angle_beta     90.00(3)
_cell_angle_gamma     89.37(3)
_cell_volume     1030.6(4)
_cell_formula_units_Z     2
_cell_measurement_reflns_used     5412
_cell_measurement_theta_min     2.38
_cell_measurement_theta_max     30.50
_cell_measurement_temperature     100(2)
_exptl_crystal_description     chunk
_exptl_crystal_colour     colorless
_exptl_crystal_size_max     0.30
_exptl_crystal_size_mid     0.26
_exptl_crystal_size_min     0.22
_exptl_crystal_density_diffrn     1.362
_exptl_crystal_density_meas     ?
_exptl_crystal_density_method     'not measured'
_exptl_crystal_F_000     444
_exptl_absorpt_coefficient_mu     0.281
_exptl_absorpt_correction_type     multi-scan
_exptl_absorpt_process_details     '(SADABS; Sheldrick, 1996)'
_exptl_absorpt_correction_T_min     0.9205
_exptl_absorpt_correction_T_max     0.9408
_exptl_special_details
;
Spectroscopic analysis: IR(KBr, \n cm^-1^): 3285, (--NH); 1664, (C=O); 1604,
(Thioamide I[\b(NH + \n(CN)]; 1309, (Thioamide II [\n(CN) + \b(NH)]; 760,
(Thioamide IV, \n(C---S); 1068 (N---N). ^1^H NMR (CDCl~3~, \d, p.p.m.): 1.80,
(s, 3H, OCH~3~); 4.25(d, 4H, --CH~2~); 9.40, (s, 1H, NH); 6.90, (m,5<i>H</i>,
phenyl ring); 7.35 -- 7.46, (m,10<i>H</i>, --CH~2~Ph); ^13^C NMR (CDCl~3~, \d,
p.p.m.): 193.14, (C---S); 162.40, (C=O); 136.66, (C4,8); 115.92, (C5,7);
125.03, (C6); 128.37, (C3); 127.84, (C2A); 112.34, (C3A,7 A); 129.76, (C4A,6
A); 127.78, (C5A); 55.31,(CH~2~); 36.66, (CH~3~).
;
_diffrn_ambient_temperature     100(2)
_diffrn_radiation_type     MoK\a
_diffrn_radiation_wavelength     0.71073
_diffrn_radiation_source     'fine-focus sealed tube'
_diffrn_radiation_monochromator     graphite
_diffrn_measurement_device_type     'Bruker APEX CCD area-detector'
_diffrn_measurement_method     '\f and \w scans'
_diffrn_detector_area_resol_mean     8.33
_diffrn_reflns_number     12424
_diffrn_reflns_av_R_equivalents     0.0145
_diffrn_reflns_av_sigmaI/netI     0.0214
_diffrn_reflns_theta_min     1.91
_diffrn_reflns_theta_max     30.52
_diffrn_reflns_theta_full     25.00
_diffrn_measured_fraction_theta_max     0.985
_diffrn_measured_fraction_theta_full     0.999
_diffrn_reflns_limit_h_min     -14
_diffrn_reflns_limit_h_max     14
_diffrn_reflns_limit_k_min     -14
_diffrn_reflns_limit_k_max     14
_diffrn_reflns_limit_l_min     -16
_diffrn_reflns_limit_l_max     16
_diffrn_standards_number     0
_diffrn_standards_interval_count     ?
_diffrn_standards_interval_time     ?
_diffrn_standards_decay_%     ?
_refine_special_details
;
Refinement on <i>F</i>^2^ against ALL reflections. Weighted <i>R</i>-factors
<i>wR</i> and all goodnesses of fit <i>S</i> are based on <i>F</i>^2^,
conventional <i>R</i>-factors <i>R</i> are based on <i>F</i>, with <i>F</i>
set to zero for negative <i>F</i>^2^. The threshold expression of <i>F</i>^2^
> \s(<i>F</i>^2^) is used only for calculating <i>R</i>-factors(gt)
<i>etc</i>. and is not relevant to the choice of reflections for refinement.
<i>R</i>-factors based on <i>F</i>^2^ are statistically about twice as large
as those based on <i>F</i>, and <i>R</i>- factors based on ALL data will be
even larger.
;
_reflns_number_total     6210
_reflns_number_gt     5954
_reflns_threshold_expression     I>2\s(I)
_refine_ls_structure_factor_coef     Fsqd
_refine_ls_matrix_type     full
_refine_ls_R_factor_all     0.0385
_refine_ls_R_factor_gt     0.0370
_refine_ls_wR_factor_gt     0.0965
_refine_ls_wR_factor_ref     0.0977
_refine_ls_goodness_of_fit_ref     1.055
_refine_ls_restrained_S_all     1.055
_refine_ls_number_reflns     6210
_refine_ls_number_parameters     263
_refine_ls_number_restraints     0
_refine_ls_hydrogen_treatment     constr
_refine_ls_weighting_scheme     calc
_refine_ls_weighting_details
         'calc w=1/[\s^2^(Fo^2^)+(0.0512P)^2^+0.4754P] where P=(Fo^2^+2Fc^2^)/3'
_atom_sites_solution_hydrogens     geom
_atom_sites_solution_primary     direct
_atom_sites_solution_secondary     difmap
_refine_ls_shift/su_max     0.001
_refine_ls_shift/su_mean     0.000
_refine_diff_density_max     0.556
_refine_diff_density_min     -0.346
_refine_ls_extinction_method     none
_refine_ls_extinction_coef     ?
loop_
    _atom_type_symbol
    _atom_type_description
    _atom_type_scat_dispersion_real
    _atom_type_scat_dispersion_imag
    _atom_type_scat_source
    'C' 'C' 0.0033 0.0016
                         'International Tables Vol C Tables 4.2.6.8 and 6.1.1.4'
    'H' 'H' 0.0000 0.0000
                         'International Tables Vol C Tables 4.2.6.8 and 6.1.1.4'
    'N' 'N' 0.0061 0.0033
                         'International Tables Vol C Tables 4.2.6.8 and 6.1.1.4'
    'O' 'O' 0.0106 0.0060
                         'International Tables Vol C Tables 4.2.6.8 and 6.1.1.4'
    'S' 'S' 0.1246 0.1234
                         'International Tables Vol C Tables 4.2.6.8 and 6.1.1.4'
_computing_data_collection     'APEX2 (Bruker, 2006)'
_computing_cell_refinement     'SAINT (Bruker, 2006)'
_computing_data_reduction     'SAINT (Bruker, 2006)'
_computing_structure_solution     'SHELXS97 (Sheldrick, 2008)'
_computing_structure_refinement     'SHELXL97 (Sheldrick, 2008)'
_computing_molecular_graphics     'SHELXTL (Sheldrick, 2008)'
_computing_publication_material
                             'SHELXTL (Sheldrick, 2008) and PLATON (Spek, 2009)'
loop_
    _atom_site_type_symbol
    _atom_site_label
    _atom_site_fract_x
    _atom_site_fract_y
    _atom_site_fract_z
    _atom_site_U_iso_or_equiv
    _atom_site_adp_type
    _atom_site_calc_flag
    _atom_site_refinement_flags
    _atom_site_occupancy
    _atom_site_disorder_assembly
    _atom_site_disorder_group
    S S1A 0.34589(3) 0.41786(3) 0.19374(2) 0.01665(7) Uani d . 1 . .
    S S1B 0.33079(3) 0.67558(3) -0.04284(2) 0.01674(7) Uani d . 1 . .
    O O1 0.79463(8) 0.72953(9) 0.08230(8) 0.01885(16) Uani d . 1 . .
    O O2 0.78658(9) 1.34644(9) -0.34225(8) 0.01967(16) Uani d . 1 . .
    N N1 0.53203(9) 0.62306(10) 0.12649(9) 0.01678(17) Uani d . 1 . .
    N N2 0.56651(9) 0.75955(10) 0.04495(9) 0.01679(17) Uani d . 1 . .
    H H2A 0.5015 0.8188 0.0037 0.020 Uiso calc R 1 . .
    C C1 0.41847(11) 0.57822(11) 0.09652(10) 0.01510(18) Uani d . 1 . .
    C C2 0.69749(11) 0.80369(11) 0.02737(10) 0.01495(18) Uani d . 1 . .
    C C3 0.71432(10) 0.95034(11) -0.06794(10) 0.01506(18) Uani d . 1 . .
    C C4 0.62403(11) 1.01134(12) -0.16830(11) 0.0182(2) Uani d . 1 . .
    H H4A 0.5440 0.9612 -0.1749 0.022 Uiso calc R 1 . .
    C C5 0.65070(11) 1.14405(12) -0.25784(11) 0.0190(2) Uani d . 1 . .
    H H5A 0.5886 1.1852 -0.3252 0.023 Uiso calc R 1 . .
    C C6 0.76938(11) 1.21779(11) -0.24914(10) 0.01585(19) Uani d . 1 . .
    C C7 0.86039(11) 1.15852(12) -0.14981(10) 0.01734(19) Uani d . 1 . .
    H H7A 0.9410 1.2080 -0.1436 0.021 Uiso calc R 1 . .
    C C8 0.83092(11) 1.02579(12) -0.06019(10) 0.01714(19) Uani d . 1 . .
    H H8A 0.8920 0.9855 0.0081 0.021 Uiso calc R 1 . .
    C C9 0.90880(12) 1.42350(13) -0.33998(11) 0.0214(2) Uani d . 1 . .
    H H9A 0.9094 1.5135 -0.4120 0.032 Uiso calc R 1 . .
    H H9B 0.9878 1.3639 -0.3445 0.032 Uiso calc R 1 . .
    H H9C 0.9128 1.4458 -0.2619 0.032 Uiso calc R 1 . .
    C C1A 0.46244(12) 0.37100(16) 0.32723(11) 0.0269(3) Uani d . 1 . .
    H H1AA 0.5418 0.3175 0.3106 0.032 Uiso calc R 1 . .
    H H1AB 0.4957 0.4602 0.3388 0.032 Uiso calc R 1 . .
    C C2A 0.39201(11) 0.27942(12) 0.44481(10) 0.0182(2) Uani d . 1 . .
    C C3A 0.37413(13) 0.13247(13) 0.47003(13) 0.0242(2) Uani d . 1 . .
    H H3AA 0.4041 0.0887 0.4114 0.029 Uiso calc R 1 . .
    C C4A 0.31194(15) 0.04925(15) 0.58191(14) 0.0337(3) Uani d . 1 . .
    H H4AA 0.2996 -0.0512 0.5992 0.040 Uiso calc R 1 . .
    C C5A 0.26837(14) 0.11268(19) 0.66751(13) 0.0371(4) Uani d . 1 . .
    H H5AA 0.2267 0.0557 0.7437 0.045 Uiso calc R 1 . .
    C C6A 0.28544(14) 0.25882(19) 0.64225(12) 0.0331(3) Uani d . 1 . .
    H H6AA 0.2554 0.3025 0.7009 0.040 Uiso calc R 1 . .
    C C7A 0.34638(13) 0.34147(14) 0.53129(12) 0.0244(2) Uani d . 1 . .
    H H7AA 0.3571 0.4421 0.5141 0.029 Uiso calc R 1 . .
    C C1B 0.17073(11) 0.58242(12) -0.03828(10) 0.01767(19) Uani d . 1 . .
    H H1BA 0.1868 0.4789 -0.0253 0.021 Uiso calc R 1 . .
    H H1BB 0.1117 0.5909 0.0298 0.021 Uiso calc R 1 . .
    C C2B 0.10777(11) 0.65860(11) -0.16520(10) 0.01608(19) Uani d . 1 . .
    C C3B 0.00363(12) 0.76019(13) -0.17959(12) 0.0214(2) Uani d . 1 . .
    H H3BA -0.0315 0.7787 -0.1082 0.026 Uiso calc R 1 . .
    C C4B -0.04888(13) 0.83455(14) -0.29857(13) 0.0277(3) Uani d . 1 . .
    H H4BA -0.1206 0.9029 -0.3081 0.033 Uiso calc R 1 . .
    C C5B 0.00326(14) 0.80896(14) -0.40303(12) 0.0287(3) Uani d . 1 . .
    H H5BA -0.0324 0.8602 -0.4842 0.034 Uiso calc R 1 . .
    C C6B 0.10777(13) 0.70825(14) -0.38928(11) 0.0249(2) Uani d . 1 . .
    H H6BA 0.1440 0.6915 -0.4611 0.030 Uiso calc R 1 . .
    C C7B 0.15918(12) 0.63218(12) -0.27049(11) 0.0194(2) Uani d . 1 . .
    H H7BA 0.2293 0.5622 -0.2610 0.023 Uiso calc R 1 . .
loop_
    _atom_site_aniso_label
    _atom_site_aniso_U_11
    _atom_site_aniso_U_22
    _atom_site_aniso_U_33
    _atom_site_aniso_U_12
    _atom_site_aniso_U_13
    _atom_site_aniso_U_23
    S1A 0.01578(12) 0.01722(12) 0.01415(12) -0.00345(9) -0.00047(9) -0.00155(9)
    S1B 0.01535(12) 0.01657(12) 0.01539(12) -0.00216(9) -0.00130(9) -0.00152(9)
    O1 0.0167(4) 0.0186(4) 0.0182(4) 0.0004(3) -0.0014(3) -0.0023(3)
    O2 0.0205(4) 0.0164(4) 0.0183(4) -0.0038(3) -0.0003(3) -0.0007(3)
    N1 0.0166(4) 0.0150(4) 0.0168(4) -0.0024(3) 0.0016(3) -0.0026(3)
    N2 0.0145(4) 0.0142(4) 0.0188(4) -0.0014(3) -0.0007(3) -0.0018(3)
    C1 0.0156(4) 0.0151(4) 0.0136(4) 0.0003(3) 0.0003(3) -0.0036(3)
    C2 0.0156(4) 0.0156(4) 0.0139(4) -0.0018(3) 0.0008(3) -0.0052(4)
    C3 0.0143(4) 0.0146(4) 0.0155(4) -0.0004(3) 0.0000(3) -0.0040(4)
    C4 0.0164(5) 0.0185(5) 0.0182(5) -0.0026(4) -0.0030(4) -0.0042(4)
    C5 0.0180(5) 0.0193(5) 0.0172(5) -0.0007(4) -0.0039(4) -0.0028(4)
    C6 0.0168(4) 0.0145(4) 0.0153(4) -0.0002(3) 0.0014(3) -0.0037(4)
    C7 0.0152(4) 0.0171(5) 0.0184(5) -0.0022(4) -0.0005(4) -0.0041(4)
    C8 0.0145(4) 0.0177(5) 0.0174(5) -0.0004(4) -0.0021(4) -0.0036(4)
    C9 0.0204(5) 0.0198(5) 0.0215(5) -0.0054(4) 0.0032(4) -0.0034(4)
    C1A 0.0185(5) 0.0365(7) 0.0165(5) -0.0083(5) -0.0030(4) 0.0032(5)
    C2A 0.0152(4) 0.0204(5) 0.0146(4) -0.0019(4) -0.0026(4) -0.0003(4)
    C3A 0.0221(5) 0.0212(5) 0.0283(6) 0.0004(4) -0.0042(4) -0.0071(5)
    C4A 0.0268(6) 0.0224(6) 0.0393(8) -0.0069(5) -0.0087(5) 0.0061(5)
    C5A 0.0208(6) 0.0525(9) 0.0213(6) -0.0036(6) -0.0004(5) 0.0096(6)
    C6A 0.0250(6) 0.0549(9) 0.0175(5) 0.0098(6) -0.0031(4) -0.0101(6)
    C7A 0.0251(6) 0.0260(6) 0.0212(5) 0.0043(4) -0.0073(4) -0.0071(4)
    C1B 0.0163(4) 0.0185(5) 0.0159(4) -0.0033(4) -0.0008(4) -0.0027(4)
    C2B 0.0145(4) 0.0161(4) 0.0158(4) -0.0029(3) -0.0009(3) -0.0030(4)
    C3B 0.0173(5) 0.0220(5) 0.0237(5) 0.0004(4) -0.0003(4) -0.0064(4)
    C4B 0.0219(5) 0.0234(6) 0.0324(6) 0.0024(4) -0.0083(5) -0.0026(5)
    C5B 0.0304(6) 0.0262(6) 0.0224(6) -0.0083(5) -0.0101(5) 0.0014(5)
    C6B 0.0291(6) 0.0287(6) 0.0165(5) -0.0110(5) 0.0006(4) -0.0068(4)
    C7B 0.0181(5) 0.0212(5) 0.0193(5) -0.0037(4) 0.0013(4) -0.0075(4)
_geom_special_details
;
All e.s.d.'s (except the e.s.d. in the dihedral angle between two l.s. planes)
are estimated using the full covariance matrix. The cell e.s.d.'s are taken
into account individually in the estimation of e.s.d.'s in distances, angles
and torsion angles; correlations between e.s.d.'s in cell parameters are only
used when they are defined by crystal symmetry. An approximate (isotropic)
treatment of cell e.s.d.'s is used for estimating e.s.d.'s involving l.s.
planes.
;
loop_
    _geom_bond_atom_site_label_1
    _geom_bond_atom_site_label_2
    _geom_bond_site_symmetry_2
    _geom_bond_distance
    _geom_bond_publ_flag
    S1A C1 . 1.7500(13) ?
    S1A C1A . 1.8231(14) ?
    S1B C1 . 1.7626(13) ?
    S1B C1B . 1.8230(12) ?
    O1 C2 . 1.2289(14) ?
    O2 C6 . 1.3582(14) ?
    O2 C9 . 1.4336(14) ?
    N1 C1 . 1.2923(14) ?
    N1 N2 . 1.3941(13) ?
    N2 C2 . 1.3574(14) ?
    N2 H2A . 0.8800 ?
    C2 C3 . 1.4923(15) ?
    C3 C8 . 1.3920(15) ?
    C3 C4 . 1.4019(16) ?
    C4 C5 . 1.3836(16) ?
    C4 H4A . 0.9500 ?
    C5 C6 . 1.4025(16) ?
    C5 H5A . 0.9500 ?
    C6 C7 . 1.3961(16) ?
    C7 C8 . 1.3899(16) ?
    C7 H7A . 0.9500 ?
    C8 H8A . 0.9500 ?
    C9 H9A . 0.9800 ?
    C9 H9B . 0.9800 ?
    C9 H9C . 0.9800 ?
    C1A C2A . 1.5047(17) ?
    C1A H1AA . 0.9900 ?
    C1A H1AB . 0.9900 ?
    C2A C7A . 1.3887(17) ?
    C2A C3A . 1.3899(17) ?
    C3A C4A . 1.399(2) ?
    C3A H3AA . 0.9500 ?
    C4A C5A . 1.383(2) ?
    C4A H4AA . 0.9500 ?
    C5A C6A . 1.381(2) ?
    C5A H5AA . 0.9500 ?
    C6A C7A . 1.384(2) ?
    C6A H6AA . 0.9500 ?
    C7A H7AA . 0.9500 ?
    C1B C2B . 1.5060(16) ?
    C1B H1BA . 0.9900 ?
    C1B H1BB . 0.9900 ?
    C2B C3B . 1.3942(16) ?
    C2B C7B . 1.3954(16) ?
    C3B C4B . 1.3925(18) ?
    C3B H3BA . 0.9500 ?
    C4B C5B . 1.386(2) ?
    C4B H4BA . 0.9500 ?
    C5B C6B . 1.392(2) ?
    C5B H5BA . 0.9500 ?
    C6B C7B . 1.3902(17) ?
    C6B H6BA . 0.9500 ?
    C7B H7BA . 0.9500 ?
loop_
    _geom_angle_atom_site_label_1
    _geom_angle_atom_site_label_2
    _geom_angle_atom_site_label_3
    _geom_angle_site_symmetry_1
    _geom_angle_site_symmetry_3
    _geom_angle
    _geom_angle_publ_flag
    C1 S1A C1A . . 100.40(6) ?
    C1 S1B C1B . . 106.17(6) ?
    C6 O2 C9 . . 117.42(9) ?
    C1 N1 N2 . . 112.66(10) ?
    C2 N2 N1 . . 121.87(9) ?
    C2 N2 H2A . . 119.1 ?
    N1 N2 H2A . . 119.1 ?
    N1 C1 S1A . . 120.92(9) ?
    N1 C1 S1B . . 121.56(9) ?
    S1A C1 S1B . . 117.52(7) ?
    O1 C2 N2 . . 123.68(10) ?
    O1 C2 C3 . . 122.39(10) ?
    N2 C2 C3 . . 113.91(10) ?
    C8 C3 C4 . . 118.76(10) ?
    C8 C3 C2 . . 117.52(10) ?
    C4 C3 C2 . . 123.59(10) ?
    C5 C4 C3 . . 120.45(10) ?
    C5 C4 H4A . . 119.8 ?
    C3 C4 H4A . . 119.8 ?
    C4 C5 C6 . . 119.97(10) ?
    C4 C5 H5A . . 120.0 ?
    C6 C5 H5A . . 120.0 ?
    O2 C6 C7 . . 124.37(10) ?
    O2 C6 C5 . . 115.33(10) ?
    C7 C6 C5 . . 120.30(10) ?
    C8 C7 C6 . . 118.78(10) ?
    C8 C7 H7A . . 120.6 ?
    C6 C7 H7A . . 120.6 ?
    C7 C8 C3 . . 121.73(10) ?
    C7 C8 H8A . . 119.1 ?
    C3 C8 H8A . . 119.1 ?
    O2 C9 H9A . . 109.5 ?
    O2 C9 H9B . . 109.5 ?
    H9A C9 H9B . . 109.5 ?
    O2 C9 H9C . . 109.5 ?
    H9A C9 H9C . . 109.5 ?
    H9B C9 H9C . . 109.5 ?
    C2A C1A S1A . . 110.33(8) ?
    C2A C1A H1AA . . 109.6 ?
    S1A C1A H1AA . . 109.6 ?
    C2A C1A H1AB . . 109.6 ?
    S1A C1A H1AB . . 109.6 ?
    H1AA C1A H1AB . . 108.1 ?
    C7A C2A C3A . . 119.11(11) ?
    C7A C2A C1A . . 119.74(11) ?
    C3A C2A C1A . . 121.13(12) ?
    C2A C3A C4A . . 119.85(13) ?
    C2A C3A H3AA . . 120.1 ?
    C4A C3A H3AA . . 120.1 ?
    C5A C4A C3A . . 120.22(13) ?
    C5A C4A H4AA . . 119.9 ?
    C3A C4A H4AA . . 119.9 ?
    C6A C5A C4A . . 119.99(13) ?
    C6A C5A H5AA . . 120.0 ?
    C4A C5A H5AA . . 120.0 ?
    C5A C6A C7A . . 119.87(14) ?
    C5A C6A H6AA . . 120.1 ?
    C7A C6A H6AA . . 120.1 ?
    C6A C7A C2A . . 120.96(13) ?
    C6A C7A H7AA . . 119.5 ?
    C2A C7A H7AA . . 119.5 ?
    C2B C1B S1B . . 104.01(8) ?
    C2B C1B H1BA . . 111.0 ?
    S1B C1B H1BA . . 111.0 ?
    C2B C1B H1BB . . 111.0 ?
    S1B C1B H1BB . . 111.0 ?
    H1BA C1B H1BB . . 109.0 ?
    C3B C2B C7B . . 119.71(11) ?
    C3B C2B C1B . . 120.85(10) ?
    C7B C2B C1B . . 119.37(10) ?
    C4B C3B C2B . . 120.03(12) ?
    C4B C3B H3BA . . 120.0 ?
    C2B C3B H3BA . . 120.0 ?
    C5B C4B C3B . . 120.10(12) ?
    C5B C4B H4BA . . 120.0 ?
    C3B C4B H4BA . . 120.0 ?
    C4B C5B C6B . . 120.11(12) ?
    C4B C5B H5BA . . 119.9 ?
    C6B C5B H5BA . . 119.9 ?
    C7B C6B C5B . . 120.02(12) ?
    C7B C6B H6BA . . 120.0 ?
    C5B C6B H6BA . . 120.0 ?
    C6B C7B C2B . . 120.03(11) ?
    C6B C7B H7BA . . 120.0 ?
    C2B C7B H7BA . . 120.0 ?
loop_
    _geom_torsion_atom_site_label_1
    _geom_torsion_atom_site_label_2
    _geom_torsion_atom_site_label_3
    _geom_torsion_atom_site_label_4
    _geom_torsion_site_symmetry_1
    _geom_torsion_site_symmetry_2
    _geom_torsion_site_symmetry_3
    _geom_torsion_site_symmetry_4
    _geom_torsion
    _geom_torsion_publ_flag
    C1 N1 N2 C2 . . . . -154.32(10) ?
    N2 N1 C1 S1A . . . . -173.64(7) ?
    N2 N1 C1 S1B . . . . 6.23(13) ?
    C1A S1A C1 N1 . . . . 5.25(11) ?
    C1A S1A C1 S1B . . . . -174.63(7) ?
    C1B S1B C1 N1 . . . . -174.67(9) ?
    C1B S1B C1 S1A . . . . 5.21(8) ?
    N1 N2 C2 O1 . . . . -1.25(17) ?
    N1 N2 C2 C3 . . . . 177.27(9) ?
    O1 C2 C3 C8 . . . . -24.63(15) ?
    N2 C2 C3 C8 . . . . 156.84(10) ?
    O1 C2 C3 C4 . . . . 151.22(11) ?
    N2 C2 C3 C4 . . . . -27.31(15) ?
    C8 C3 C4 C5 . . . . 0.03(17) ?
    C2 C3 C4 C5 . . . . -175.77(10) ?
    C3 C4 C5 C6 . . . . 0.60(17) ?
    C9 O2 C6 C7 . . . . 2.19(15) ?
    C9 O2 C6 C5 . . . . -177.81(10) ?
    C4 C5 C6 O2 . . . . 179.43(10) ?
    C4 C5 C6 C7 . . . . -0.57(17) ?
    O2 C6 C7 C8 . . . . 179.90(10) ?
    C5 C6 C7 C8 . . . . -0.09(16) ?
    C6 C7 C8 C3 . . . . 0.75(17) ?
    C4 C3 C8 C7 . . . . -0.72(17) ?
    C2 C3 C8 C7 . . . . 175.34(10) ?
    C1 S1A C1A C2A . . . . 154.36(10) ?
    S1A C1A C2A C7A . . . . -101.53(12) ?
    S1A C1A C2A C3A . . . . 79.84(13) ?
    C7A C2A C3A C4A . . . . -0.56(17) ?
    C1A C2A C3A C4A . . . . 178.07(11) ?
    C2A C3A C4A C5A . . . . -0.08(19) ?
    C3A C4A C5A C6A . . . . 0.4(2) ?
    C4A C5A C6A C7A . . . . -0.1(2) ?
    C5A C6A C7A C2A . . . . -0.55(19) ?
    C3A C2A C7A C6A . . . . 0.88(18) ?
    C1A C2A C7A C6A . . . . -177.77(11) ?
    C1 S1B C1B C2B . . . . -173.50(7) ?
    S1B C1B C2B C3B . . . . -101.80(11) ?
    S1B C1B C2B C7B . . . . 74.98(11) ?
    C7B C2B C3B C4B . . . . 0.15(17) ?
    C1B C2B C3B C4B . . . . 176.93(11) ?
    C2B C3B C4B C5B . . . . -0.74(19) ?
    C3B C4B C5B C6B . . . . 0.37(19) ?
    C4B C5B C6B C7B . . . . 0.58(19) ?
    C5B C6B C7B C2B . . . . -1.16(17) ?
    C3B C2B C7B C6B . . . . 0.79(16) ?
    C1B C2B C7B C6B . . . . -176.03(10) ?
loop_
    _geom_hbond_atom_site_label_D
    _geom_hbond_atom_site_label_H
    _geom_hbond_atom_site_label_A
    _geom_hbond_site_symmetry_A
    _geom_hbond_distance_DH
    _geom_hbond_distance_HA
    _geom_hbond_distance_DA
    _geom_hbond_angle_DHA
    C6A H6AA O1 2_666 0.95 2.41 3.2516(17) 146.8
    C1B H1BA O1 2_665 0.99 2.35 3.2872(16) 156.6
    C3B H3BA O1 1_455 0.95 2.67 3.5351(18) 152.2
    C6B H6BA O2 2_674 0.95 2.47 3.4173(17) 173.9
