# Supplementary material for: N′-[Bis(benzyl­sulfan­yl)methyl­idene]-4-meth­oxy­benzohydrazide
Source: Acta Crystallogr Sect E Struct Rep Online. 2010 Jul 3;66(Pt 8):o1899. doi: 10.1107/S1600536810025389 (PMC3007250; doi:10.1107/S1600536810025389)
Supplement: Supplementary file 2 [file e-66-o1899-Isup2.hkl]

# 
# h,k,l, Fc-squared, Fo-squared, sigma(Fo-squared) and status flag 
# 
data_I
_shelx_title ' sk3ma in P-1' 
_shelx_refln_list_code          4 
_shelx_F_calc_maximum      120.43 
_exptl_crystal_F_000       444.00 
_reflns_d_resolution_high  0.6998 
 
loop_ 
 _symmetry_equiv_pos_as_xyz 
 'x, y, z' 
 '-x, -y, -z' 
 
_cell_length_a     9.8377 
_cell_length_b     9.8448 
_cell_length_c    11.3071 
_cell_angle_alpha  70.251 
_cell_angle_beta   89.999 
_cell_angle_gamma  89.369 
 
_shelx_F_squared_multiplier     1.000 
 
loop_ 
 _refln_index_h 
 _refln_index_k 
 _refln_index_l 
 _refln_F_squared_calc 
 _refln_F_squared_meas 
 _refln_F_squared_sigma 
 _refln_observed_status 
   1   0   0     1040.80     1024.73     84.53 o 
   2   0   0     2120.33     2330.52     36.75 o 
   3   0   0     2087.42     2298.60     27.05 o 
   4   0   0     1048.68     1179.94     24.42 o 
   5   0   0        3.54        1.47      0.33 o 
   6   0   0     1318.94     1386.04     20.16 o 
   7   0   0      128.00      106.80      2.46 o 
   8   0   0       34.24       24.03      1.10 o 
   9   0   0      603.87      576.71      9.50 o 
  10   0   0       41.44       43.29      1.73 o 
  11   0   0       42.25       40.86      1.75 o 
  12   0   0       56.86       51.51      2.08 o 
  13   0   0       13.78       13.07      1.19 o 
  14   0   0        6.07        7.63      0.94 o 
 -13   1   0       21.87       18.56      1.35 o 
 -12   1   0       78.18       66.31      2.40 o 
 -11   1   0       70.49       66.40      2.27 o 
 -10   1   0       88.91       82.68      2.46 o 
  -9   1   0      497.79      491.76      8.34 o 
  -8   1   0      297.53      296.64      5.40 o 
  -7   1   0      708.00      671.62     10.46 o 
  -6   1   0      115.70       81.56      2.75 o 
  -5   1   0      994.33     1075.23     15.71 o 
  -4   1   0      344.10      380.10     11.66 o 
  -3   1   0      357.97      437.01      6.56 o 
  -2   1   0     7278.34     7274.97    194.58 o 
  -1   1   0      229.87      249.29      8.88 o 
   0   1   0     1254.31     1225.50     15.21 o 
   1   1   0      237.61      255.00      3.16 o 
   2   1   0     3133.86     3305.05     39.07 o 
   3   1   0      509.54      599.77      7.20 o 
   4   1   0      482.46      548.61      6.71 o 
   5   1   0      554.60      666.45     10.36 o 
   6   1   0      200.02      164.16      2.56 o 
   7   1   0      264.96      262.33     13.01 o 
   8   1   0        2.23        3.76      0.55 o 
   9   1   0      664.93      655.82     10.62 o 
  10   1   0      663.41      666.42     19.23 o 
  11   1   0       87.23       79.45      2.51 o 
  12   1   0      258.89      253.70      8.02 o 
  13   1   0      429.92      437.72      8.40 o 
  14   1   0       19.63       20.88      1.42 o 
 -13   2   0       10.36       10.15      1.24 o 
 -12   2   0        0.27        0.09      1.11 o 
 -11   2   0      157.17      147.45      3.70 o 
 -10   2   0        6.15        6.05      0.80 o 
  -9   2   0     1625.91     1562.62     23.24 o 
  -8   2   0      262.58      246.89      6.62 o 
  -7   2   0       94.41       96.61      2.33 o 
  -6   2   0       24.68       27.03      1.03 o 
  -5   2   0        2.75        5.98      0.67 o 
  -4   2   0       54.26       47.25      0.86 o 
  -3   2   0      246.21      257.93      4.67 o 
  -2   2   0     1000.23     1053.41     15.66 o 
  -1   2   0      612.92      591.40      7.04 o 
   0   2   0     3058.95     3115.89     36.79 o 
   1   2   0     3604.41     3790.26     39.08 o 
   2   2   0     1996.65     2162.16     21.91 o 
   3   2   0       12.62       14.21      0.42 o 
   4   2   0     1390.10     1545.91     18.15 o 
   5   2   0      444.59      513.03      6.47 o 
   6   2   0       69.28       74.32      1.41 o 
   7   2   0        5.28        8.45      0.96 o 
   8   2   0      235.37      225.82      4.38 o 
   9   2   0       34.81       30.71      1.35 o 
  10   2   0      209.21      208.21      4.45 o 
  11   2   0       25.78       22.87      1.33 o 
  12   2   0       24.61       27.98      1.58 o 
  13   2   0       66.60       69.58      2.57 o 
 -13   3   0        0.35        0.63      0.60 o 
 -12   3   0       41.24       36.72      1.79 o 
 -11   3   0       10.58       10.84      1.01 o 
 -10   3   0       22.75       18.43      1.16 o 
  -9   3   0     1139.21     1103.97     16.95 o 
  -8   3   0      985.63      981.71     15.04 o 
  -7   3   0       13.30       13.13      0.82 o 
  -6   3   0      153.11      138.15      2.87 o 
  -5   3   0      365.61      352.08      4.60 o 
  -4   3   0      361.43      370.86      4.76 o 
  -3   3   0      349.34      430.37      5.38 o 
  -2   3   0     4099.63     4230.98     49.96 o 
  -1   3   0      787.21      865.67     10.27 o 
   0   3   0     2474.76     2636.27     30.91 o 
   1   3   0      720.48      745.10      9.60 o 
   2   3   0       50.07       45.03      0.84 o 
   3   3   0       21.25       18.21      0.65 o 
   4   3   0     2889.80     3225.37     37.36 o 
   5   3   0        2.78        8.46      0.42 o 
   6   3   0      382.68      406.16      5.38 o 
   7   3   0      380.18      405.42      5.47 o 
   8   3   0      123.62      126.67      2.37 o 
   9   3   0       88.61       64.59      2.03 o 
  10   3   0        0.01        0.54      0.47 o 
  11   3   0       15.74       12.71      1.21 o 
  12   3   0        0.01        0.82      0.56 o 
  13   3   0        1.64        3.46      1.19 o 
 -13   4   0        1.94        3.14      1.07 o 
 -12   4   0       48.77       44.83      1.99 o 
 -11   4   0       68.26       61.07      2.58 o 
 -10   4   0       61.69       55.17      2.05 o 
  -9   4   0      140.91      134.42      3.26 o 
  -8   4   0      337.04      305.65      5.65 o 
  -7   4   0       19.45       23.66      1.08 o 
  -6   4   0      421.39      455.07      7.43 o 
  -5   4   0     1499.41     1564.31     18.55 o 
  -4   4   0       69.11       56.43      1.13 o 
  -3   4   0       61.47       54.47      1.07 o 
  -2   4   0      219.83      176.82      2.50 o 
  -1   4   0       12.45       23.35      1.60 o 
   0   4   0      607.29      634.27      7.69 o 
   1   4   0      552.47      532.91      6.57 o 
   2   4   0      371.04      350.80      4.48 o 
   3   4   0       35.92       50.09      1.28 o 
   4   4   0     1861.11     1889.65     22.23 o 
   5   4   0       70.28       68.66      1.37 o 
   6   4   0      138.62      136.59      2.29 o 
   7   4   0     1102.33     1051.73     12.95 o 
   8   4   0      581.15      594.82      7.82 o 
   9   4   0        0.43        0.46      0.34 o 
  10   4   0      924.50      958.56     16.02 o 
  11   4   0      124.61      121.73      6.09 o 
  12   4   0        2.32        2.75      0.65 o 
  13   4   0       98.37      106.84      3.23 o 
 -12   5   0       35.37       36.87      1.84 o 
 -11   5   0        8.69        9.80      1.02 o 
 -10   5   0       41.91       42.38      1.79 o 
  -9   5   0       55.05       49.56      1.85 o 
  -8   5   0       71.77       58.59      1.91 o 
  -7   5   0      110.86      102.01      2.52 o 
  -6   5   0       12.28       11.48      0.75 o 
  -5   5   0      131.94      127.16      2.56 o 
  -4   5   0      128.14      142.69      2.28 o 
  -3   5   0      249.05      252.61      3.52 o 
  -2   5   0        4.65        9.09      0.41 o 
  -1   5   0     1443.81     1588.08     18.69 o 
   0   5   0      790.84      871.85     15.04 o 
   1   5   0     1631.96     1744.98     22.28 o 
   2   5   0      983.35     1002.49     12.05 o 
   3   5   0      118.15      126.50      1.98 o 
   4   5   0       75.00       47.15      1.05 o 
   5   5   0      904.09      933.67     11.48 o 
   6   5   0      177.59      185.78      3.35 o 
   7   5   0       37.70       31.77      1.00 o 
   8   5   0       89.65       89.87      1.91 o 
   9   5   0       20.68       15.65      0.97 o 
  10   5   0      650.04      666.10      9.07 o 
  11   5   0      141.81      143.94      5.40 o 
  12   5   0        0.11        1.52      0.79 o 
  13   5   0       82.42       90.87      4.27 o 
 -12   6   0        7.45        9.16      1.02 o 
 -11   6   0      101.86       99.33      3.03 o 
 -10   6   0        0.66        1.12      0.53 o 
  -9   6   0        0.05        0.43      0.73 o 
  -8   6   0       47.15       42.10      1.62 o 
  -7   6   0       38.72       40.39      1.51 o 
  -6   6   0      140.06      114.08      2.68 o 
  -5   6   0       49.64       44.71      1.14 o 
  -4   6   0      105.23      109.52      1.96 o 
  -3   6   0      140.07      136.94      2.25 o 
  -2   6   0      333.29      344.64      4.63 o 
  -1   6   0       24.20       23.14      0.70 o 
   0   6   0        0.83        2.90      0.47 o 
   1   6   0      148.55      173.51      2.52 o 
   2   6   0      142.81      128.76      2.00 o 
   3   6   0       37.01       38.29      1.34 o 
   4   6   0      546.73      574.02      9.39 o 
   5   6   0      135.03      115.30      4.97 o 
   6   6   0     1442.79     1300.98     91.43 o 
   7   6   0      328.48      323.22      6.02 o 
   8   6   0      115.42      119.07      2.97 o 
   9   6   0       19.86       21.29      1.70 o 
  10   6   0       33.44       29.95      2.07 o 
  11   6   0      119.28      112.78      4.75 o 
  12   6   0       29.28       28.35      2.20 o 
 -11   7   0       64.57       64.40      2.41 o 
 -10   7   0      100.53       95.84      2.91 o 
  -9   7   0      106.29      103.01      2.91 o 
  -8   7   0      359.38      335.62      6.30 o 
  -7   7   0      310.53      290.02     10.37 o 
  -6   7   0        7.58        7.31      0.68 o 
  -5   7   0      310.58      309.72      4.72 o 
  -4   7   0      674.77      667.32      8.57 o 
  -3   7   0       12.30       14.27      0.76 o 
  -2   7   0      172.93      162.58      2.58 o 
  -1   7   0      809.22      807.29     12.66 o 
   0   7   0      187.94      149.90      3.22 o 
   1   7   0      383.98      373.13      6.53 o 
   2   7   0      276.49      222.10      6.46 o 
   3   7   0      324.79      281.11     11.96 o 
   4   7   0     1150.37     1087.11     16.87 o 
   5   7   0       28.05       31.71      1.39 o 
   6   7   0        7.57        8.90      0.94 o 
   7   7   0       38.05       33.59      1.48 o 
   8   7   0      137.53      141.99      3.49 o 
   9   7   0        1.11        1.32      0.71 o 
  10   7   0        0.01        0.51      0.60 o 
  11   7   0        0.38        2.71      0.75 o 
  12   7   0       77.27       89.85      4.27 o 
 -11   8   0      134.92      127.90      3.65 o 
 -10   8   0       44.82       50.35      2.07 o 
  -9   8   0       58.65       61.93      2.21 o 
  -8   8   0       22.47       23.83      1.29 o 
  -7   8   0       58.16       56.44      1.92 o 
  -6   8   0        6.08        4.93      0.55 o 
  -5   8   0      205.05      195.66      4.08 o 
  -4   8   0      386.20      372.20     16.13 o 
  -3   8   0      953.14      964.86     15.12 o 
  -2   8   0        0.10        0.24      0.38 o 
  -1   8   0      190.75      176.78      3.75 o 
   0   8   0       97.53       83.15      2.29 o 
   1   8   0      353.28      331.16      9.78 o 
   2   8   0      582.61      536.87      9.13 o 
   3   8   0      182.02      182.20      3.99 o 
   4   8   0        9.27        9.94      0.86 o 
   5   8   0      332.25      336.37      6.42 o 
   6   8   0      542.35      523.58      9.21 o 
   7   8   0        6.44        8.97      0.83 o 
   8   8   0      562.59      569.77     14.13 o 
   9   8   0      131.24      111.91      4.39 o 
  10   8   0      144.12      165.27      5.83 o 
  11   8   0       36.98       41.97      2.55 o 
 -10   9   0        2.95        3.83      1.18 o 
  -9   9   0       30.40       30.21      2.31 o 
  -8   9   0        8.96        8.70      1.40 o 
  -7   9   0       76.38       75.70      3.53 o 
  -6   9   0       18.40       19.60      1.74 o 
  -5   9   0      248.40      252.55      7.34 o 
  -4   9   0      124.76      124.55      3.12 o 
  -3   9   0      276.42      250.89      5.06 o 
  -2   9   0       37.38       31.53      1.40 o 
  -1   9   0       51.66       50.21      1.82 o 
   0   9   0       51.09       44.13      1.70 o 
   1   9   0        2.62        2.40      0.55 o 
   2   9   0       56.73       58.45      2.02 o 
   3   9   0       33.86       36.33      2.12 o 
   4   9   0        0.48        0.46      0.58 o 
   5   9   0      237.84      226.76      4.97 o 
   6   9   0      139.86      133.93      6.94 o 
   7   9   0       47.72       51.22      2.02 o 
   8   9   0        1.15        3.87      1.29 o 
   9   9   0      436.23      474.58     12.43 o 
  10   9   0        9.17       14.57      1.44 o 
  -9  10   0       27.09       30.32      2.45 o 
  -8  10   0       18.27       18.64      1.96 o 
  -7  10   0       71.28       74.75      3.69 o 
  -6  10   0        0.21        0.65      0.83 o 
  -5  10   0       34.02       34.51      2.34 o 
  -4  10   0        2.76        3.30      1.00 o 
  -3  10   0        6.16        8.48      0.82 o 
  -2  10   0        0.07        0.10      0.37 o 
  -1  10   0      203.42      183.63      5.27 o 
   0  10   0       58.00       39.28      1.70 o 
   1  10   0       97.00       78.88      2.50 o 
   2  10   0       13.92       13.54      1.05 o 
   3  10   0       21.78       19.21      1.42 o 
   4  10   0       36.29       32.34      1.61 o 
   5  10   0       45.50       46.17      1.96 o 
   6  10   0        0.46        0.58      0.47 o 
   7  10   0        9.38       10.88      0.98 o 
   8  10   0        0.55        3.34      0.54 o 
   9  10   0       86.93       96.68      3.04 o 
  -7  11   0        2.17        4.31      1.23 o 
  -6  11   0      209.38      227.04      7.39 o 
  -5  11   0       50.08       46.91      2.84 o 
  -4  11   0       50.72       61.03      2.17 o 
  -3  11   0      254.54      239.42      5.22 o 
  -2  11   0      127.68       99.36      2.96 o 
  -1  11   0      103.93      114.53      3.24 o 
   0  11   0      228.37      216.79      4.94 o 
   1  11   0       44.34       36.87      1.76 o 
   2  11   0       34.17       33.76      1.68 o 
   3  11   0      360.83      347.39      9.09 o 
   4  11   0      134.15      131.28      3.67 o 
   5  11   0       24.29       23.12      1.46 o 
   6  11   0       10.79        9.14      0.96 o 
   7  11   0       30.04       32.84      1.70 o 
  -5  12   0       12.46       12.16      1.70 o 
  -4  12   0       21.60       18.24      1.92 o 
  -3  12   0       37.00       33.91      1.65 o 
  -2  12   0       48.11       48.23      2.05 o 
  -1  12   0        8.26       11.00      1.01 o 
   0  12   0      172.67      162.85      4.22 o 
   1  12   0       23.21       26.75      1.53 o 
   2  12   0       27.79       31.98      1.70 o 
   3  12   0      222.13      219.67     10.05 o 
   4  12   0      356.34      396.02     17.31 o 
   5  12   0       36.77       40.96      1.95 o 
   6  12   0       35.98       39.87      1.90 o 
  -2  13   0      195.03      212.89      5.16 o 
  -1  13   0       28.07       31.74      1.69 o 
   0  13   0      137.51      150.45      4.16 o 
   1  13   0       30.87       43.37      2.38 o 
   2  13   0        4.22        7.09      0.80 o 
  -5 -12   1        4.62        5.79      0.65 o 
  -4 -12   1      216.32      216.91      5.29 o 
  -3 -12   1      211.28      214.69      5.21 o 
  -2 -12   1        1.11        1.84      0.56 o 
  -1 -12   1        7.73        6.28      0.84 o 
   0 -12   1      122.28      115.89      3.44 o 
   1 -12   1       44.62       55.46      2.23 o 
   2 -12   1        8.09       11.61      1.00 o 
   3 -12   1       24.30       22.44      1.32 o 
   4 -12   1       69.96       87.36      4.04 o 
  -7 -11   1        7.93       12.56      0.97 o 
  -6 -11   1       41.47       41.45      2.51 o 
  -5 -11   1       88.14       92.30      3.03 o 
  -4 -11   1       20.33       27.08      1.54 o 
  -3 -11   1      244.82      239.83      5.46 o 
  -2 -11   1       17.30       21.37      1.36 o 
  -1 -11   1       24.74       21.16      1.36 o 
   0 -11   1      256.33      255.88      5.59 o 
   1 -11   1      234.33      234.56      5.23 o 
   2 -11   1        1.06        1.33      0.51 o 
   3 -11   1      173.82      185.28      4.42 o 
   4 -11   1       93.29       89.79      3.99 o 
   5 -11   1       23.43       20.29      2.00 o 
   6 -11   1      148.87      173.42      6.21 o 
   7 -11   1       14.48       14.40      1.81 o 
  -8 -10   1       80.84       79.36      2.73 o 
  -7 -10   1       10.48       10.79      0.94 o 
  -6 -10   1      357.63      380.17      8.19 o 
  -5 -10   1      285.54      279.22      5.99 o 
  -4 -10   1        9.31       13.83      1.08 o 
  -3 -10   1      202.38      199.31      4.64 o 
  -2 -10   1      323.63      313.43      6.33 o 
  -1 -10   1        6.66        4.58      0.79 o 
   0 -10   1       16.06       18.87      3.13 o 
   1 -10   1      589.00      543.16     10.64 o 
   2 -10   1        0.46        1.31      0.53 o 
   3 -10   1      161.04      146.89      3.64 o 
   4 -10   1       58.90       57.30      2.05 o 
   5 -10   1       29.18       30.99      2.21 o 
   6 -10   1      202.18      211.25      6.82 o 
   7 -10   1      277.45      302.37      8.95 o 
   8 -10   1        8.71        8.99      1.51 o 
 -10  -9   1        6.38       10.43      1.05 o 
  -9  -9   1        3.35        7.10      1.04 o 
  -8  -9   1      115.82      123.47      3.47 o 
  -7  -9   1       40.56       44.88      1.95 o 
  -6  -9   1        3.68        4.70      0.69 o 
  -5  -9   1       77.92       80.78      2.58 o 
  -4  -9   1        0.66        1.86      0.55 o 
  -3  -9   1        3.02        3.52      0.67 o 
  -2  -9   1      169.23      152.96      3.68 o 
  -1  -9   1       61.53       47.14      1.79 o 
   0  -9   1       27.92       20.96      1.20 o 
   1  -9   1        0.85        1.03      0.50 o 
   2  -9   1       79.08       67.92      2.15 o 
   3  -9   1       31.50       32.12      1.44 o 
   4  -9   1        3.74        3.71      0.60 o 
   5  -9   1        0.11        5.55      1.10 o 
   6  -9   1      143.86      130.65      4.81 o 
   7  -9   1      245.52      263.77      7.87 o 
   8  -9   1        0.53        1.22      0.92 o 
   9  -9   1        8.54        5.95      1.36 o 
 -11  -8   1       76.02       84.43      3.77 o 
 -10  -8   1       31.18       38.58      2.35 o 
  -9  -8   1        0.04        1.84      0.66 o 
  -8  -8   1      339.58      356.94     10.76 o 
  -7  -8   1      119.27      121.61      3.26 o 
  -6  -8   1       29.40       34.59      1.55 o 
  -5  -8   1      206.02      203.67      4.46 o 
  -4  -8   1       16.72       17.51      1.08 o 
  -3  -8   1       28.78       22.15      1.29 o 
  -2  -8   1      112.85       86.97      2.43 o 
  -1  -8   1       11.21       14.02      0.91 o 
   0  -8   1       26.91       16.96      1.01 o 
   1  -8   1      152.43      137.99      3.20 o 
   2  -8   1       18.20       15.21      0.94 o 
   3  -8   1       62.97       59.32      2.64 o 
   4  -8   1      663.45      639.46     14.46 o 
   5  -8   1       91.42       96.19      3.70 o 
   6  -8   1      124.09      120.38      4.36 o 
   7  -8   1       13.78       13.90      1.75 o 
   8  -8   1      105.38       97.66      2.76 o 
   9  -8   1       25.03       25.89      1.39 o 
  10  -8   1        0.01        0.48      0.56 o 
 -11  -7   1      449.26      459.59     12.05 o 
 -10  -7   1       45.92       47.19      2.62 o 
  -9  -7   1       98.79      101.22      4.03 o 
  -8  -7   1      576.41      574.34      9.97 o 
  -7  -7   1      309.92      305.08      5.96 o 
  -6  -7   1       11.26       10.53      0.88 o 
  -5  -7   1      863.93      853.44     13.71 o 
  -4  -7   1      748.56      782.72     12.62 o 
  -3  -7   1      414.64      361.45     27.11 o 
  -2  -7   1      894.38      863.75     19.81 o 
  -1  -7   1      795.28      796.61     12.62 o 
   0  -7   1       19.64       16.64      1.15 o 
   1  -7   1      486.27      460.67     11.30 o 
   2  -7   1      350.26      333.59     14.50 o 
   3  -7   1     1146.27     1153.21     14.10 o 
   4  -7   1       95.60       84.52      1.75 o 
   5  -7   1     1199.27     1215.34     14.93 o 
   6  -7   1        7.99        7.42      0.67 o 
   7  -7   1      375.10      360.57      6.54 o 
   8  -7   1       89.05       83.01      2.45 o 
   9  -7   1       32.36       34.00      1.61 o 
  10  -7   1      113.49      119.26      3.33 o 
  11  -7   1      208.52      209.17      4.94 o 
 -12  -6   1        0.08        1.75      0.66 o 
 -11  -6   1       51.38       50.73      2.94 o 
 -10  -6   1       19.41       21.09      1.69 o 
  -9  -6   1       20.84       16.27      1.45 o 
  -8  -6   1       96.74       92.98      2.57 o 
  -7  -6   1       52.08       43.53      1.97 o 
  -6  -6   1      210.96      201.83      4.18 o 
  -5  -6   1      136.10      116.94      5.84 o 
  -4  -6   1      776.12      780.75     12.40 o 
  -3  -6   1        0.90        1.31      0.29 o 
  -2  -6   1      654.27      644.41      8.11 o 
  -1  -6   1       39.90       31.57      1.10 o 
   0  -6   1       18.00       19.28      0.63 o 
   1  -6   1      285.88      283.63      3.94 o 
   2  -6   1     1455.01     1443.17     17.24 o 
   3  -6   1      413.71      426.18      5.66 o 
   4  -6   1      127.42      121.02      4.59 o 
   5  -6   1     1056.25     1077.39     13.24 o 
   6  -6   1        3.72        4.20      0.55 o 
   7  -6   1       57.13       50.40      1.73 o 
   8  -6   1       61.65       57.72      1.96 o 
   9  -6   1        3.69        3.41      0.67 o 
  10  -6   1       25.08       25.83      1.45 o 
  11  -6   1       31.04       38.42      1.85 o 
  12  -6   1       24.73       23.02      1.77 o 
 -12  -5   1       13.05       16.77      1.66 o 
 -11  -5   1       50.16       47.17      2.77 o 
 -10  -5   1       67.64       71.09      1.84 o 
  -9  -5   1       29.65       29.95      1.32 o 
  -8  -5   1      145.28      152.23      7.10 o 
  -7  -5   1       16.95       15.61      1.02 o 
  -6  -5   1      174.04      172.88      2.85 o 
  -5  -5   1       78.35       71.34      1.49 o 
  -4  -5   1      135.30      112.14      1.94 o 
  -3  -5   1        0.02        1.37      0.20 o 
  -2  -5   1        6.30       10.45      0.62 o 
  -1  -5   1       43.34       55.82      1.57 o 
   0  -5   1      400.14      459.64      5.86 o 
   1  -5   1      834.31      904.44     10.95 o 
   2  -5   1       13.26       19.36      0.62 o 
   3  -5   1       22.34       30.58      0.83 o 
   4  -5   1       54.53       64.81      1.34 o 
   5  -5   1       39.17       39.21      1.01 o 
   6  -5   1        2.49        2.43      0.48 o 
   7  -5   1       37.54       25.41      1.18 o 
   8  -5   1      132.63      119.86      2.96 o 
   9  -5   1       52.10       47.69      1.81 o 
  10  -5   1        0.14        0.12      0.47 o 
  11  -5   1       62.88       62.68      2.33 o 
  12  -5   1        0.96        1.59      1.13 o 
 -13  -4   1      364.66      384.06      7.62 o 
 -12  -4   1      116.93      123.30      3.42 o 
 -11  -4   1       18.84       20.27      1.26 o 
 -10  -4   1       77.78       75.77      2.39 o 
  -9  -4   1        2.46        2.66      0.47 o 
  -8  -4   1       21.96       26.20      1.01 o 
  -7  -4   1      274.28      249.47      3.76 o 
  -6  -4   1      896.94      942.80     11.65 o 
  -5  -4   1      175.22      175.23      2.37 o 
  -4  -4   1      478.67      501.05      6.84 o 
  -3  -4   1      487.66      462.94      5.03 o 
  -2  -4   1      690.03      777.30      9.41 o 
  -1  -4   1      185.30      174.39      2.45 o 
   0  -4   1      135.75      161.86      2.30 o 
   1  -4   1       19.54       20.93      0.92 o 
   2  -4   1      961.66      978.03     11.72 o 
   3  -4   1      467.99      532.44      6.69 o 
   4  -4   1      626.35      677.32      8.40 o 
   5  -4   1      540.41      573.91      7.27 o 
   6  -4   1      122.01      123.25      2.71 o 
   7  -4   1        1.54        1.42      0.42 o 
   8  -4   1       26.28       25.86      1.23 o 
   9  -4   1        4.79        5.08      0.72 o 
  10  -4   1       33.02       29.41      1.45 o 
  11  -4   1       59.34       55.04      2.12 o 
  12  -4   1        4.36        5.46      0.92 o 
  13  -4   1       95.65       91.25      3.06 o 
 -13  -3   1      154.43      150.86      4.03 o 
 -12  -3   1       81.30       76.38      2.59 o 
 -11  -3   1       55.10       51.39      3.14 o 
 -10  -3   1      446.56      422.36      7.59 o 
  -9  -3   1        8.93        5.20      0.68 o 
  -8  -3   1       30.50       27.45      1.11 o 
  -7  -3   1      407.90      414.61      5.62 o 
  -6  -3   1      952.99      951.43     11.66 o 
  -5  -3   1      146.56      147.47      5.12 o 
  -4  -3   1     2410.54     2584.66     30.08 o 
  -3  -3   1       61.44       46.99      0.95 o 
  -2  -3   1      843.73      955.07     11.38 o 
  -1  -3   1      522.22      559.51      6.79 o 
   0  -3   1      976.24     1027.07     12.13 o 
   1  -3   1      292.91      281.10      3.63 o 
   2  -3   1      507.81      525.18      6.44 o 
   3  -3   1      815.51      775.62      9.37 o 
   4  -3   1      783.86      899.49     10.84 o 
   5  -3   1      231.65      234.83      5.13 o 
   6  -3   1      249.40      198.41      3.77 o 
   7  -3   1      219.17      187.23      5.62 o 
   8  -3   1      301.99      278.32      5.24 o 
   9  -3   1      350.29      340.16      8.14 o 
  10  -3   1      116.80      107.04      4.42 o 
  11  -3   1        7.62        6.51      0.85 o 
  12  -3   1        5.52        6.09      0.83 o 
  13  -3   1       14.06       11.97      1.17 o 
 -13  -2   1        0.02       -0.28      0.52 o 
 -12  -2   1        0.37        1.43      0.56 o 
 -11  -2   1      105.33       91.28      2.73 o 
 -10  -2   1       28.55       27.75      1.38 o 
  -9  -2   1      303.76      297.25      5.61 o 
  -8  -2   1        0.02       -0.31      0.31 o 
  -7  -2   1        4.91        7.50      0.47 o 
  -6  -2   1      466.39      479.60      6.18 o 
  -5  -2   1      490.94      539.56      6.77 o 
  -4  -2   1      311.11      372.72      4.78 o 
  -3  -2   1        0.14        1.68      0.18 o 
  -2  -2   1     1965.75     2139.95     26.57 o 
  -1  -2   1     2223.76     2323.88     27.06 o 
   0  -2   1     1252.49     1286.76     26.78 o 
   1  -2   1      128.88       96.12      1.38 o 
   2  -2   1      364.04      388.81      4.80 o 
   3  -2   1     1202.77     1214.66     14.31 o 
   4  -2   1      607.24      704.02     15.37 o 
   5  -2   1      824.87      904.77     13.42 o 
   6  -2   1      841.96      831.13     12.56 o 
   7  -2   1      179.85      164.18      3.36 o 
   8  -2   1      179.85      170.24      3.61 o 
   9  -2   1      972.27      963.41     14.96 o 
  10  -2   1      620.31      619.39     10.39 o 
  11  -2   1        0.05        1.24      0.54 o 
  12  -2   1      354.62      333.60      6.72 o 
  13  -2   1      142.55      140.12      4.52 o 
 -13  -1   1      124.00      128.80      4.55 o 
 -12  -1   1      112.52      109.96      3.18 o 
 -11  -1   1       34.74       30.57      2.18 o 
 -10  -1   1        6.17        4.85      0.74 o 
  -9  -1   1       17.95       18.81      1.08 o 
  -8  -1   1      576.51      569.01      9.22 o 
  -7  -1   1       77.70       93.22      1.71 o 
  -6  -1   1       63.17       71.24      1.51 o 
  -5  -1   1     1413.20     1642.89     19.33 o 
  -4  -1   1        0.28        1.29      0.39 o 
  -3  -1   1      594.95      676.00      8.10 o 
  -2  -1   1     1149.78     1202.43     14.07 o 
  -1  -1   1     3651.53     3734.02     50.22 o 
   0  -1   1      278.82      310.68      3.81 o 
   1  -1   1      472.11      532.47      7.32 o 
   2  -1   1     3292.29     3552.80     41.71 o 
   3  -1   1      263.44      294.23      3.75 o 
   4  -1   1      848.79      948.21     13.81 o 
   5  -1   1      601.86      703.90     10.59 o 
   6  -1   1       75.17       69.70      1.82 o 
   7  -1   1       20.43       19.38      1.18 o 
   8  -1   1       52.44       50.70      1.67 o 
   9  -1   1      222.64      213.23      4.36 o 
  10  -1   1       25.84       25.77      1.33 o 
  11  -1   1      106.71      101.38      2.92 o 
  12  -1   1       88.33       81.06      2.67 o 
  13  -1   1       26.61       28.07      1.66 o 
 -14   0   1        5.00        6.36      0.90 o 
 -13   0   1      155.50      141.81      3.88 o 
 -12   0   1      115.20      104.06      3.10 o 
 -11   0   1      173.55      159.65      3.85 o 
 -10   0   1       21.11       20.80      1.18 o 
  -9   0   1      530.64      506.32      8.53 o 
  -8   0   1     1361.11     1309.68     26.17 o 
  -7   0   1       10.19       13.64      0.80 o 
  -6   0   1     3181.12     3471.30     40.29 o 
  -5   0   1      226.10      218.45      2.99 o 
  -4   0   1       10.09       12.96      0.39 o 
  -3   0   1      196.17      166.51      2.71 o 
  -2   0   1     2587.57     2766.73     32.76 o 
  -1   0   1       20.82       20.69      0.48 o 
   0   0   1     2374.33     2445.19     52.11 o 
   1   0   1     2319.44     2449.85     36.30 o 
   2   0   1       62.04       74.54      1.11 o 
   3   0   1     2552.15     2771.22     32.73 o 
   4   0   1      160.92      160.19      2.87 o 
   5   0   1       45.24       49.27      1.31 o 
   6   0   1       48.57       58.78      1.57 o 
   7   0   1       44.97       37.26      1.30 o 
   8   0   1       41.91       37.42      2.27 o 
   9   0   1        0.02        0.20      0.40 o 
  10   0   1       76.50       72.10      4.14 o 
  11   0   1       14.63       13.48      1.07 o 
  12   0   1      104.07       91.65      2.88 o 
  13   0   1        0.15        0.07      0.57 o 
  14   0   1        7.05        7.50      0.90 o 
 -13   1   1       19.22       19.11      1.39 o 
 -12   1   1      247.50      238.94      5.26 o 
 -11   1   1      158.00      158.76      3.85 o 
 -10   1   1        0.91        0.55      0.49 o 
  -9   1   1      248.97      236.30      4.69 o 
  -8   1   1       99.74       80.23      2.16 o 
  -7   1   1        3.42        2.34      0.46 o 
  -6   1   1     1219.03     1195.97     25.20 o 
  -5   1   1      667.63      655.03      8.03 o 
  -4   1   1      308.98      307.40      3.94 o 
  -3   1   1     2397.88     2583.07     30.37 o 
  -2   1   1       43.78       44.86      2.06 o 
  -1   1   1      663.56      644.17      7.84 o 
   0   1   1      267.21      268.32     18.64 o 
   1   1   1      315.40      321.31      4.00 o 
   3   1   1     1772.05     1972.50     28.11 o 
   4   1   1     4145.64     4381.96     51.49 o 
   5   1   1      382.43      409.71      5.22 o 
   6   1   1      611.91      609.57      7.59 o 
   7   1   1       15.87        9.05      0.94 o 
   8   1   1       72.85       69.16      3.15 o 
   9   1   1       80.65       80.73      2.29 o 
  10   1   1      180.26      174.01      3.92 o 
  11   1   1      193.84      196.24      4.43 o 
  12   1   1      147.26      146.36      3.81 o 
  13   1   1      279.62      295.94      6.31 o 
  14   1   1        0.15        2.27      0.86 o 
 -13   2   1        8.48        7.82      1.27 o 
 -12   2   1      230.74      221.48      5.04 o 
 -11   2   1       21.20       17.59      1.66 o 
 -10   2   1       97.91       92.96      3.12 o 
  -9   2   1      411.02      402.27      7.10 o 
  -8   2   1      226.33      229.58      4.45 o 
  -7   2   1      162.27      156.15      3.23 o 
  -6   2   1        3.42        4.96      0.68 o 
  -5   2   1      719.16      775.24     10.79 o 
  -4   2   1      307.15      350.76      4.46 o 
  -3   2   1      400.78      427.43      5.96 o 
  -2   2   1     5348.44     5229.71     61.35 o 
  -1   2   1      384.44      397.51      4.81 o 
   0   2   1     2208.78     2293.27     27.91 o 
   1   2   1     2297.71     2437.42     29.09 o 
   2   2   1      216.31      210.58      3.83 o 
   3   2   1      169.39      209.55      2.78 o 
   4   2   1     4728.78     5181.21     60.54 o 
   5   2   1      392.65      437.58      7.89 o 
   6   2   1     1029.93     1139.60     13.68 o 
   7   2   1      137.07      113.63      2.59 o 
   8   2   1      594.16      633.47     10.14 o 
   9   2   1        1.06        0.64      0.41 o 
  10   2   1      544.55      525.63      9.00 o 
  11   2   1      355.33      333.04      6.46 o 
  12   2   1       26.93       22.81      1.37 o 
  13   2   1      199.74      196.93      4.78 o 
 -13   3   1        2.58        2.53      0.78 o 
 -12   3   1       48.61       47.86      2.62 o 
 -11   3   1      100.67       92.90      2.79 o 
 -10   3   1        2.35        3.25      0.70 o 
  -9   3   1       14.79        8.28      0.82 o 
  -8   3   1        0.97        0.92      0.44 o 
  -7   3   1        4.14        6.26      0.83 o 
  -6   3   1       48.62       51.54      2.45 o 
  -5   3   1       49.91       62.78      1.38 o 
  -4   3   1      123.60      137.73      2.04 o 
  -3   3   1      120.65      129.44      1.91 o 
  -2   3   1       36.03       29.34      0.63 o 
  -1   3   1      422.97      466.46      5.68 o 
   0   3   1      100.06      113.52      1.59 o 
   1   3   1     3862.63     4110.98     85.67 o 
   2   3   1     3404.87     3862.48     45.18 o 
   3   3   1     1968.36     2271.02     26.41 o 
   4   3   1       30.90       42.35      0.91 o 
   5   3   1       95.64      112.68      1.86 o 
   6   3   1       28.19       31.65      0.87 o 
   7   3   1      168.57      155.75      3.02 o 
   8   3   1       19.04       26.38      1.19 o 
   9   3   1        9.85        6.04      0.68 o 
  10   3   1      449.45      419.72      7.55 o 
  11   3   1       12.37       13.65      1.05 o 
  12   3   1       89.86       93.11      2.90 o 
  13   3   1       20.38       22.32      1.43 o 
 -13   4   1       43.98       40.77      1.98 o 
 -12   4   1       63.89       57.52      2.27 o 
 -11   4   1      319.47      322.74      6.43 o 
 -10   4   1      431.29      410.82      7.52 o 
  -9   4   1        0.01        0.27      0.43 o 
  -8   4   1      369.64      364.75      6.49 o 
  -7   4   1     1160.87     1117.22     56.51 o 
  -6   4   1       89.26       84.45      1.52 o 
  -5   4   1     3011.37     3185.13     36.98 o 
  -4   4   1      400.23      395.71      5.13 o 
  -3   4   1       78.78       91.40      1.58 o 
  -2   4   1     1193.59     1294.59     15.27 o 
  -1   4   1      866.86      853.11     12.55 o 
   0   4   1      477.05      462.23      5.75 o 
   1   4   1      975.44      992.27     17.69 o 
   2   4   1     3646.16     3822.53     44.61 o 
   3   4   1      467.27      541.94      6.72 o 
   4   4   1     3335.43     3616.23     42.03 o 
   5   4   1      156.42      194.65      2.89 o 
   6   4   1      286.53      318.54      4.42 o 
   7   4   1       63.89       60.79      1.39 o 
   8   4   1      768.85      754.96     11.78 o 
   9   4   1        9.62        6.51      0.60 o 
  10   4   1       84.03       69.07      2.23 o 
  11   4   1        0.11        0.76      0.55 o 
  12   4   1        0.37        1.01      0.55 o 
  13   4   1        0.38        0.38      0.66 o 
 -13   5   1        1.28        1.91      0.97 o 
 -12   5   1       43.86       46.34      2.05 o 
 -11   5   1       83.06       79.96      2.64 o 
 -10   5   1      244.24      241.74      6.73 o 
  -9   5   1      108.28       93.65      2.64 o 
  -8   5   1      814.97      776.94     12.33 o 
  -7   5   1      190.68      186.41      3.82 o 
  -6   5   1      142.67      119.47      2.68 o 
  -5   5   1      249.74      219.27      3.23 o 
  -4   5   1      273.48      234.28      4.05 o 
  -3   5   1       24.38       23.74      2.06 o 
  -2   5   1      313.06      303.08      4.02 o 
  -1   5   1     1985.45     1983.26     23.18 o 
   0   5   1      627.79      725.78     17.27 o 
   1   5   1     2692.66     2770.32     59.60 o 
   2   5   1      825.68      812.47     12.44 o 
   3   5   1     1087.30     1144.42     13.69 o 
   4   5   1     1845.63     2048.11     24.07 o 
   5   5   1      147.43      121.00      2.05 o 
   6   5   1      493.68      519.77     17.98 o 
   7   5   1       85.90       81.91      1.71 o 
   8   5   1      540.13      594.21      7.87 o 
   9   5   1      647.51      640.57     15.65 o 
  10   5   1       62.18       62.48      1.74 o 
  11   5   1      191.65      188.23      6.46 o 
  12   5   1      311.32      301.44      9.18 o 
  13   5   1       45.79       53.67      3.25 o 
 -12   6   1       56.19       63.31      2.43 o 
 -11   6   1        0.01        0.32      0.64 o 
 -10   6   1       12.66       16.32      1.17 o 
  -9   6   1       10.25        8.68      0.90 o 
  -8   6   1      305.08      289.75      5.54 o 
  -7   6   1       53.15       52.61      1.76 o 
  -6   6   1        0.70        2.44      0.51 o 
  -5   6   1       11.84       12.05      0.57 o 
  -4   6   1      295.66      272.45      3.88 o 
  -3   6   1        0.45        0.56      0.25 o 
  -2   6   1      309.00      377.14      4.97 o 
  -1   6   1        2.39        1.18      0.38 o 
   0   6   1       16.76       21.12      0.91 o 
   1   6   1      188.24      210.57      3.97 o 
   2   6   1       14.16       12.00      0.96 o 
   3   6   1      306.36      302.79      5.41 o 
   4   6   1        0.03        0.45      0.34 o 
   5   6   1     1603.09     1568.15    111.93 o 
   6   6   1        0.24        0.56      0.42 o 
   7   6   1       80.48       80.64      6.95 o 
   8   6   1      416.62      413.92      7.37 o 
   9   6   1        4.66        6.16      1.04 o 
  10   6   1      113.08      109.43      4.29 o 
  11   6   1      532.97      520.70      9.49 o 
  12   6   1       92.94       90.50      4.31 o 
 -11   7   1        4.58        6.71      0.93 o 
 -10   7   1      336.65      330.90      6.55 o 
  -9   7   1       99.02       93.21      2.74 o 
  -8   7   1      134.00      112.75      2.93 o 
  -7   7   1      249.85      268.73      5.18 o 
  -6   7   1      329.16      303.23      5.52 o 
  -5   7   1      132.38      110.83      2.55 o 
  -4   7   1        0.77        0.73      0.29 o 
  -3   7   1       75.33       63.85      1.57 o 
  -2   7   1      288.55      274.67      6.14 o 
  -1   7   1        0.09        0.90      1.36 o 
   0   7   1        9.57        7.42      0.63 o 
   1   7   1        6.13        5.81      0.60 o 
   2   7   1       37.36       48.60      2.42 o 
   3   7   1      409.30      376.46     15.90 o 
   4   7   1      298.62      281.54      5.34 o 
   5   7   1      827.55      806.48     12.95 o 
   6   7   1      407.02      399.11      7.18 o 
   7   7   1       13.80       15.44      1.31 o 
   8   7   1      127.00      117.07      4.83 o 
   9   7   1       14.82       16.56      1.58 o 
  10   7   1        4.92        4.60      1.07 o 
  11   7   1        2.13        3.66      0.96 o 
  12   7   1        0.01        1.19      0.68 o 
 -11   8   1       37.67       46.46      2.06 o 
 -10   8   1      177.10      185.58      4.45 o 
  -9   8   1        0.50        2.23      1.14 o 
  -8   8   1      152.37      137.13      3.40 o 
  -7   8   1      151.32      155.49      3.56 o 
  -6   8   1       35.57       30.40      1.29 o 
  -5   8   1        5.78        6.71      0.66 o 
  -4   8   1      351.51      333.98      6.11 o 
  -3   8   1      695.56      657.23     13.66 o 
  -2   8   1      199.67      176.14      8.21 o 
  -1   8   1      149.27      129.32      3.01 o 
   0   8   1      161.45      125.81      2.96 o 
   1   8   1      285.76      265.84      5.12 o 
   2   8   1      916.33      883.13     14.03 o 
   3   8   1      315.37      299.98      5.74 o 
   4   8   1      204.08      195.64      4.21 o 
   5   8   1      163.42      162.39      3.76 o 
   6   8   1       45.16       49.24      1.85 o 
   7   8   1      171.28      164.54      3.91 o 
   8   8   1      553.92      542.73      9.63 o 
   9   8   1        8.82       13.79      1.45 o 
  10   8   1       11.87        9.47      1.27 o 
  11   8   1        9.71       13.48      1.39 o 
 -10   9   1        8.30       14.03      1.70 o 
  -9   9   1       14.34       15.98      1.75 o 
  -8   9   1       61.78       54.59      3.04 o 
  -7   9   1       46.45       45.38      2.69 o 
  -6   9   1      371.44      393.62     10.34 o 
  -5   9   1       27.47       34.28      5.20 o 
  -4   9   1     1076.35     1063.36     22.59 o 
  -3   9   1      286.82      287.76      9.62 o 
  -2   9   1       39.32       41.82      2.27 o 
  -1   9   1      163.15      147.04      3.45 o 
   0   9   1      524.35      505.82      8.79 o 
   1   9   1      243.68      237.52      4.89 o 
   2   9   1       41.54       32.32      1.47 o 
   3   9   1     1092.15     1121.88     30.93 o 
   4   9   1        0.05        0.46      0.43 o 
   5   9   1      149.33      146.87      3.66 o 
   6   9   1      151.23      155.14      3.86 o 
   7   9   1      164.66      167.00      4.10 o 
   8   9   1        1.34        3.78      1.00 o 
   9   9   1      413.57      438.22     11.72 o 
  10   9   1      137.94      171.44      6.09 o 
  -9  10   1       34.72       33.86      2.61 o 
  -8  10   1        1.52        0.83      0.94 o 
  -7  10   1      173.64      175.18      6.09 o 
  -6  10   1       31.32       33.94      2.34 o 
  -5  10   1       74.11       71.81      3.40 o 
  -4  10   1        2.29        2.16      0.90 o 
  -3  10   1        2.83        2.77      0.60 o 
  -2  10   1       17.49       15.55      1.04 o 
  -1  10   1      134.44      113.74      3.05 o 
   0  10   1        0.06        0.42      0.44 o 
   1  10   1      147.05      129.24      5.20 o 
   2  10   1        3.53        2.30      0.58 o 
   3  10   1       76.40       78.31      2.66 o 
   4  10   1        1.20        1.74      0.58 o 
   5  10   1        0.98        0.80      0.49 o 
   6  10   1       57.16       59.19      2.25 o 
   7  10   1       64.10       63.45      2.36 o 
   8  10   1       30.89       27.80      1.52 o 
   9  10   1      124.08      124.51      4.96 o 
  -8  11   1       60.85       61.54      3.52 o 
  -7  11   1       16.15       14.20      1.83 o 
  -6  11   1       61.57       64.93      3.47 o 
  -5  11   1        1.19        0.48      0.84 o 
  -4  11   1       88.06       84.38      2.65 o 
  -3  11   1        0.53        0.81      0.95 o 
  -2  11   1        7.49        8.38      0.82 o 
  -1  11   1       11.06       12.91      1.04 o 
   0  11   1       64.29       62.65      2.26 o 
   1  11   1       46.78       49.18      1.99 o 
   2  11   1        0.00        0.11      0.75 o 
   3  11   1        4.23        5.93      1.03 o 
   4  11   1        0.37        0.74      1.08 o 
   5  11   1        8.49        8.75      0.94 o 
   6  11   1       35.20       34.57      1.76 o 
   7  11   1       95.42       93.63      3.07 o 
   8  11   1        0.44        2.11      0.73 o 
  -6  12   1       55.93       65.66      3.64 o 
  -5  12   1        9.51       10.85      1.56 o 
  -4  12   1        0.19        0.78      0.95 o 
  -3  12   1       57.75       56.98      2.23 o 
  -2  12   1       23.87       30.84      1.60 o 
  -1  12   1       33.29       31.47      1.64 o 
   0  12   1      176.67      190.75      4.66 o 
   1  12   1      218.30      209.48      4.99 o 
   2  12   1        0.70        0.71      0.50 o 
   3  12   1       36.48       35.72      1.81 o 
   4  12   1      305.98      296.31      6.49 o 
   5  12   1      177.51      180.30      7.38 o 
   6  12   1        0.61        2.56      0.54 o 
  -3  13   1        9.92       12.56      1.67 o 
  -2  13   1       97.49       92.85      3.05 o 
  -1  13   1      101.07       89.98      3.02 o 
   0  13   1       13.94       14.86      1.68 o 
   1  13   1       79.94       74.99      2.75 o 
   2  13   1        0.35        2.41      0.88 o 
   3  13   1       20.95       20.08      1.94 o 
  -4 -12   2       36.25       34.79      1.72 o 
  -3 -12   2       68.87       59.53      5.11 o 
  -2 -12   2       66.71       70.49      2.60 o 
  -1 -12   2       16.05       15.20      1.15 o 
   0 -12   2       45.75       44.03      1.97 o 
   1 -12   2       11.12       12.92      1.04 o 
   2 -12   2       46.73       40.84      1.87 o 
   3 -12   2      193.25      200.18      4.81 o 
  -6 -11   2      155.62      162.35      5.93 o 
  -5 -11   2       59.68       56.01      2.94 o 
  -4 -11   2        2.71        6.61      0.77 o 
  -3 -11   2        0.62        2.48      0.60 o 
  -2 -11   2      157.48      152.54      4.02 o 
  -1 -11   2       41.17       33.84      1.70 o 
   0 -11   2      329.34      312.61      6.48 o 
   1 -11   2       87.40       85.57      2.76 o 
   2 -11   2       32.19       33.61      1.65 o 
   3 -11   2       25.55       24.52      1.38 o 
   4 -11   2       45.69       51.10      2.94 o 
   5 -11   2       34.46       32.74      2.42 o 
   6 -11   2       18.69       19.46      1.94 o 
  -8 -10   2       69.44       75.95      2.64 o 
  -7 -10   2        6.82        8.36      0.80 o 
  -6 -10   2      361.92      380.07      7.64 o 
  -5 -10   2      458.31      479.72      9.05 o 
  -4 -10   2        0.14        0.44      0.43 o 
  -3 -10   2       19.96       18.03      2.27 o 
  -2 -10   2       35.50       31.38      1.59 o 
  -1 -10   2      494.21      497.85      9.07 o 
   0 -10   2      402.79      376.12      7.25 o 
   1 -10   2       37.50       39.25      1.72 o 
   2 -10   2       45.82       43.57      1.79 o 
   3 -10   2        0.91        1.19      0.51 o 
   4 -10   2        1.57        2.16      0.47 o 
   5 -10   2       55.86       60.24      3.12 o 
   6 -10   2       19.40       24.56      2.08 o 
   7 -10   2      134.10      138.42      5.35 o 
   8 -10   2       51.05       56.60      3.31 o 
  -9  -9   2        6.11        9.92      0.77 o 
  -8  -9   2       31.69       31.44      1.55 o 
  -7  -9   2        7.10        6.69      0.83 o 
  -6  -9   2        8.18       10.59      0.94 o 
  -5  -9   2      398.45      380.51      7.37 o 
  -4  -9   2       87.39       95.89      2.83 o 
  -3  -9   2       13.22       11.56      0.95 o 
  -2  -9   2      199.12      203.84      4.53 o 
  -1  -9   2      393.70      390.46      7.27 o 
   0  -9   2       37.60       23.49      1.29 o 
   1  -9   2      693.10      645.08     10.88 o 
   2  -9   2       18.87       21.39      1.20 o 
   3  -9   2      160.36      144.92      3.49 o 
   4  -9   2      212.03      204.91      6.80 o 
   5  -9   2      505.27      517.00     12.79 o 
   6  -9   2        0.00       -0.16      0.70 o 
   7  -9   2      161.39      166.03      5.79 o 
   8  -9   2      147.31      162.64      5.88 o 
   9  -9   2       15.29       21.04      2.03 o 
 -10  -8   2       61.06       73.81      3.42 o 
  -9  -8   2        8.09        9.75      1.56 o 
  -8  -8   2        5.57        8.09      0.76 o 
  -7  -8   2       53.76       52.63      2.00 o 
  -6  -8   2        1.74        1.55      0.45 o 
  -5  -8   2       33.32       34.81      1.54 o 
  -4  -8   2       12.36        9.53      1.47 o 
  -3  -8   2        5.07        1.88      0.50 o 
  -2  -8   2      394.56      326.29      6.19 o 
  -1  -8   2        2.76        2.03      0.53 o 
   0  -8   2      541.94      498.27      8.60 o 
   1  -8   2       95.10       84.57      2.37 o 
   2  -8   2        5.46        5.90      1.32 o 
   3  -8   2       20.43       19.54      1.08 o 
   4  -8   2       15.27       16.12      1.38 o 
   5  -8   2       15.78       17.50      1.51 o 
   6  -8   2      153.34      157.86      5.26 o 
   7  -8   2       34.41       35.41      1.50 o 
   8  -8   2        1.33        2.30      0.54 o 
   9  -8   2        9.78       13.66      1.02 o 
  10  -8   2       32.51       40.22      2.36 o 
 -11  -7   2      204.22      228.56      5.14 o 
 -10  -7   2      413.24      450.00     11.65 o 
  -9  -7   2       30.24       28.59      1.92 o 
  -8  -7   2      304.55      305.90      6.98 o 
  -7  -7   2       71.82       83.09      2.49 o 
  -6  -7   2      141.04      139.18      3.41 o 
  -5  -7   2       10.99        9.99      0.82 o 
  -4  -7   2        4.41        6.41      1.18 o 
  -3  -7   2      274.24      275.56      6.09 o 
  -2  -7   2      111.69      104.56      3.96 o 
  -1  -7   2       57.04       46.92      1.62 o 
   0  -7   2        0.91        0.99      0.41 o 
   1  -7   2      287.09      269.50      5.06 o 
   2  -7   2       28.03       23.50      1.20 o 
   3  -7   2     1521.43     1528.50     18.44 o 
   4  -7   2      100.88       98.00      1.96 o 
   5  -7   2      193.27      178.61      3.01 o 
   6  -7   2      102.65       90.32      2.42 o 
   7  -7   2       52.34       52.30      1.82 o 
   8  -7   2        6.69        6.48      0.76 o 
   9  -7   2        3.81        6.37      0.79 o 
  10  -7   2        1.14        1.84      0.59 o 
  11  -7   2        1.13        2.31      1.79 o 
 -12  -6   2       32.01       36.72      2.40 o 
 -11  -6   2        3.84        3.31      0.86 o 
 -10  -6   2      163.13      171.02      5.60 o 
  -9  -6   2      385.46      397.49     10.25 o 
  -8  -6   2      120.11      122.75      3.10 o 
  -7  -6   2      535.38      545.69      9.34 o 
  -6  -6   2      491.88      504.95      8.68 o 
  -5  -6   2       53.13       46.20      1.64 o 
  -4  -6   2     1508.76     1466.12     27.13 o 
  -3  -6   2     1932.38     1859.20     68.16 o 
  -2  -6   2        0.93        2.85      0.32 o 
  -1  -6   2      601.38      591.13      7.53 o 
   0  -6   2      134.67      121.03      2.04 o 
   1  -6   2      535.69      531.72      6.01 o 
   2  -6   2     1340.59     1339.75     16.13 o 
   3  -6   2      173.55      161.48      2.64 o 
   4  -6   2      227.20      213.39      3.29 o 
   5  -6   2       86.19       79.42      2.61 o 
   6  -6   2       22.44       18.32      0.99 o 
   7  -6   2        8.91        6.62      1.00 o 
   8  -6   2       19.43       19.72      1.36 o 
   9  -6   2       99.04      108.04      2.98 o 
  10  -6   2      235.49      223.30      4.94 o 
  11  -6   2       94.37       94.70      2.98 o 
 -12  -5   2        0.02        1.12      0.64 o 
 -11  -5   2        3.47        5.97      0.99 o 
 -10  -5   2       19.10       17.38      1.58 o 
  -9  -5   2       73.82       79.45      2.29 o 
  -8  -5   2       11.25       10.93      0.64 o 
  -7  -5   2      835.53      822.92     10.51 o 
  -6  -5   2      516.08      478.68      5.66 o 
  -5  -5   2     2888.49     2862.52     28.85 o 
  -4  -5   2      284.48      273.85      3.89 o 
  -3  -5   2       17.19       23.89      0.72 o 
  -2  -5   2       32.09       47.19      1.04 o 
  -1  -5   2      814.27      814.66      9.99 o 
   0  -5   2      512.94      533.62      6.75 o 
   1  -5   2        7.02        8.04      0.43 o 
   2  -5   2      766.80      758.80      9.37 o 
   3  -5   2      206.74      204.72      3.05 o 
   4  -5   2      513.51      511.76      6.66 o 
   5  -5   2      513.33      462.83     20.99 o 
   6  -5   2      513.20      473.10      8.09 o 
   7  -5   2      744.19      699.29     11.17 o 
   8  -5   2       33.87       35.08      1.48 o 
   9  -5   2      693.89      658.14     10.95 o 
  10  -5   2       11.27       11.20      1.00 o 
  11  -5   2      288.62      280.50      5.92 o 
  12  -5   2      127.22      119.73      3.92 o 
 -13  -4   2       16.34       17.79      1.70 o 
 -12  -4   2      129.07      120.01      4.75 o 
 -11  -4   2        0.11        1.08      0.55 o 
 -10  -4   2        0.40        1.02      0.42 o 
  -9  -4   2        0.03       -0.06      0.26 o 
  -8  -4   2      521.24      509.48      9.53 o 
  -7  -4   2      498.62      466.77      5.70 o 
  -6  -4   2      233.75      215.36      3.30 o 
  -5  -4   2        0.09        1.36      0.28 o 
  -4  -4   2      321.32      318.47      4.35 o 
  -3  -4   2       12.08       14.32      0.52 o 
  -2  -4   2       26.96       23.48      0.66 o 
  -1  -4   2       32.97       28.64      0.71 o 
   0  -4   2     1468.74     1694.24     19.90 o 
   1  -4   2      107.33      112.96      1.80 o 
   2  -4   2       80.55       80.86      1.43 o 
   3  -4   2        0.13        1.22      0.34 o 
   4  -4   2        0.43        0.64      0.24 o 
   5  -4   2      216.25      213.11      3.15 o 
   6  -4   2      285.36      273.79      9.86 o 
   7  -4   2       63.88       59.01      1.82 o 
   8  -4   2       14.17       16.23      1.60 o 
   9  -4   2       25.81       25.00      1.29 o 
  10  -4   2        0.02        0.19      0.58 o 
  11  -4   2      180.51      176.28      5.13 o 
  12  -4   2       35.31       37.62      1.88 o 
  13  -4   2       99.26      111.81      4.82 o 
 -13  -3   2      235.66      249.23      5.61 o 
 -12  -3   2      315.08      320.83      6.51 o 
 -11  -3   2      117.65      111.93      3.09 o 
 -10  -3   2      159.57      163.91      3.82 o 
  -9  -3   2      235.76      243.83      4.85 o 
  -8  -3   2        1.07        2.11      0.40 o 
  -7  -3   2      451.58      463.02      7.79 o 
  -6  -3   2      523.33      519.94      6.75 o 
  -5  -3   2      223.25      232.12      3.33 o 
  -4  -3   2      604.55      605.92      7.56 o 
  -3  -3   2     1713.39     1937.71     22.70 o 
  -2  -3   2     3291.05     3705.05     43.25 o 
  -1  -3   2      273.50      328.91      4.21 o 
   0  -3   2     2444.67     2682.39     31.07 o 
   1  -3   2       20.57       21.04      0.95 o 
   2  -3   2      543.28      582.66      7.16 o 
   3  -3   2      686.31      745.25      9.07 o 
   4  -3   2      226.98      178.00      2.60 o 
   5  -3   2       94.62       87.25      1.55 o 
   6  -3   2       21.14       16.87      0.94 o 
   7  -3   2      524.57      491.00      8.11 o 
   8  -3   2      307.30      290.23      5.42 o 
   9  -3   2      256.60      243.88      4.93 o 
  10  -3   2       11.85       10.86      0.95 o 
  11  -3   2        7.16        8.05      0.99 o 
  12  -3   2       18.53       17.44      1.28 o 
  13  -3   2      113.97      120.21      3.62 o 
 -13  -2   2       38.23       40.12      1.90 o 
 -12  -2   2      105.92      109.00      3.18 o 
 -11  -2   2      129.56      116.09      3.17 o 
 -10  -2   2       16.76       19.25      1.16 o 
  -9  -2   2      961.60      936.62     14.58 o 
  -8  -2   2      170.11      151.87      3.08 o 
  -7  -2   2      461.30      490.66      7.91 o 
  -6  -2   2       71.16       58.72      1.25 o 
  -5  -2   2      274.09      256.78      4.62 o 
  -4  -2   2      296.11      323.04      4.24 o 
  -3  -2   2     2601.65     2678.70     31.07 o 
  -2  -2   2      924.22      955.94     11.36 o 
  -1  -2   2       85.99       82.61      1.83 o 
   0  -2   2     2149.29     2285.71     29.51 o 
   1  -2   2       27.63       32.86      0.67 o 
   2  -2   2        0.95        2.39      0.56 o 
   3  -2   2     1609.00     1719.52     20.12 o 
   4  -2   2     4684.01     4937.90     66.52 o 
   5  -2   2      277.11      308.65      4.67 o 
   6  -2   2     1445.61     1564.50     22.76 o 
   7  -2   2      904.17      782.46     12.10 o 
   8  -2   2       44.41       44.51      1.58 o 
   9  -2   2      213.35      209.19      4.37 o 
  10  -2   2       75.44       67.37      2.21 o 
  11  -2   2        4.35        3.27      0.72 o 
  12  -2   2       34.30       32.88      1.84 o 
  13  -2   2      129.87      128.66      3.74 o 
 -13  -1   2       25.59       28.04      1.62 o 
 -12  -1   2       23.71       22.18      1.36 o 
 -11  -1   2       59.15       51.44      1.97 o 
 -10  -1   2       48.02       42.30      1.69 o 
  -9  -1   2       76.05       74.77      2.20 o 
  -8  -1   2       32.75       27.99      1.20 o 
  -7  -1   2      127.43      130.99      2.20 o 
  -6  -1   2       36.25       40.04      0.96 o 
  -5  -1   2      487.96      534.99      6.74 o 
  -4  -1   2      498.33      529.59      6.56 o 
  -3  -1   2      671.13      705.24      8.49 o 
  -2  -1   2      601.39      663.92      7.96 o 
  -1  -1   2      246.58      263.27      3.30 o 
   0  -1   2       64.70       68.32      1.10 o 
   1  -1   2       48.31       59.02      0.93 o 
   2  -1   2     3682.00     3887.38     45.42 o 
   3  -1   2     2279.09     2618.11     30.39 o 
   4  -1   2      301.42      282.84      3.69 o 
   5  -1   2      507.89      603.24      9.24 o 
   6  -1   2     1149.77     1168.72     17.23 o 
   7  -1   2      708.39      701.17     10.93 o 
   8  -1   2       24.95       21.26      1.13 o 
   9  -1   2       44.25       40.03      1.57 o 
  10  -1   2       22.26       16.99      1.11 o 
  11  -1   2       74.28       70.88      2.67 o 
  12  -1   2       86.96       80.25      2.70 o 
  13  -1   2      214.24      213.31      5.09 o 
 -13   0   2        9.38        8.03      0.97 o 
 -12   0   2       92.70       89.54      2.83 o 
 -11   0   2      236.22      229.84      4.94 o 
 -10   0   2       68.71       62.56      2.09 o 
  -9   0   2       24.85       23.69      1.58 o 
  -8   0   2        2.31        3.33      0.58 o 
  -7   0   2       21.47       23.56      1.40 o 
  -6   0   2        3.07        4.33      0.30 o 
  -5   0   2      602.41      661.89      8.15 o 
  -4   0   2      223.40      238.86      3.89 o 
  -3   0   2        3.37        4.12      0.29 o 
  -2   0   2     1180.41     1303.30     25.01 o 
  -1   0   2      351.19      380.76      4.02 o 
   0   0   2      185.88      196.86      3.08 o 
   1   0   2     2215.24     2341.99     68.22 o 
   2   0   2       50.39       40.71      0.72 o 
   3   0   2      716.38      855.13     10.20 o 
   4   0   2     1822.35     2148.29     25.10 o 
   5   0   2      477.58      550.68      8.26 o 
   6   0   2      476.98      497.04      7.89 o 
   7   0   2      559.95      525.86      8.46 o 
   8   0   2     1628.38     1635.37     27.18 o 
   9   0   2      130.30      123.47      3.00 o 
  10   0   2      307.09      300.16      5.81 o 
  11   0   2       10.42        9.96      0.94 o 
  12   0   2        7.95        6.60      0.95 o 
  13   0   2       48.50       42.26      2.02 o 
 -13   1   2        0.12        1.23      0.64 o 
 -12   1   2      264.89      259.82      5.59 o 
 -11   1   2      485.41      482.75      8.65 o 
 -10   1   2       81.73       74.13      2.31 o 
  -9   1   2      147.47      133.59      4.38 o 
  -8   1   2       38.52       27.87      1.21 o 
  -7   1   2       12.84        8.06      0.62 o 
  -6   1   2      152.82      169.51      2.52 o 
  -5   1   2      660.08      656.15      8.07 o 
  -4   1   2     1131.29     1219.60     27.95 o 
  -3   1   2     2352.79     2504.42     29.19 o 
  -2   1   2     3766.91     3739.39     43.79 o 
  -1   1   2     3909.57     4056.31     47.71 o 
   0   1   2      562.29      654.70      7.78 o 
   1   1   2     4994.48     5186.65     60.86 o 
   2   1   2      484.76      557.57     10.35 o 
   3   1   2     1405.67     1552.84     18.15 o 
   4   1   2      795.45      828.10      8.62 o 
   5   1   2       81.73       67.14      1.20 o 
   6   1   2        0.55        1.84      0.53 o 
   7   1   2      399.03      396.32      6.63 o 
   8   1   2       15.62       16.06      1.79 o 
   9   1   2        0.36        1.55      1.11 o 
  10   1   2      152.93      146.30      3.49 o 
  11   1   2      273.63      255.37      5.33 o 
  12   1   2       14.86       16.86      1.25 o 
  13   1   2      186.80      185.26      4.62 o 
 -13   2   2        5.82        6.72      1.03 o 
 -12   2   2       48.85       47.59      2.02 o 
 -11   2   2      113.03      113.33      4.38 o 
 -10   2   2       90.73       79.58      2.42 o 
  -9   2   2        5.43        5.39      0.69 o 
  -8   2   2      166.41      137.90      4.27 o 
  -7   2   2      327.20      304.69      7.55 o 
  -6   2   2      546.19      671.78      8.86 o 
  -5   2   2      610.80      628.28      7.76 o 
  -4   2   2       14.12       13.47      0.47 o 
  -3   2   2       11.73        6.27      0.31 o 
  -2   2   2    14502.37    12735.23    268.84 o 
   0   2   2      190.57      196.32      2.52 o 
   1   2   2        2.08        0.94      0.16 o 
   2   2   2     5728.99     6038.99     70.88 o 
   3   2   2        0.47        0.34      0.51 o 
   4   2   2      373.48      376.34      4.79 o 
   5   2   2     1618.42     1784.10     20.95 o 
   6   2   2        0.97        0.25      0.18 o 
   7   2   2     1033.58     1004.67     12.27 o 
   8   2   2      646.74      594.15     48.66 o 
   9   2   2        1.34        0.86      0.45 o 
  10   2   2      205.46      189.29      4.18 o 
  11   2   2       66.11       56.88      2.08 o 
  12   2   2        4.34        4.94      0.85 o 
  13   2   2        5.32        4.03      0.85 o 
 -13   3   2       13.77       12.62      1.16 o 
 -12   3   2       55.64       54.99      3.30 o 
 -11   3   2       13.17       12.47      1.06 o 
 -10   3   2      495.48      484.86      8.52 o 
  -9   3   2        3.23        2.47      0.61 o 
  -8   3   2      196.96      163.01      3.57 o 
  -7   3   2       38.55       36.27      1.68 o 
  -6   3   2       88.91       90.94      1.63 o 
  -5   3   2      150.70      159.39      3.79 o 
  -4   3   2     1020.08     1208.52     14.35 o 
  -3   3   2      366.36      365.53      5.15 o 
  -2   3   2      219.73      210.10      2.79 o 
  -1   3   2     2034.05     2168.92     25.23 o 
   0   3   2        5.74        4.06      0.17 o 
   1   3   2      257.70      249.28      3.19 o 
   2   3   2        8.67       14.66      0.67 o 
   3   3   2      176.83      198.42      2.72 o 
   4   3   2      751.93      939.17     11.72 o 
   5   3   2        0.13        2.11      0.64 o 
   6   3   2      298.62      338.46      4.58 o 
   7   3   2      241.57      217.90      4.98 o 
   8   3   2      604.43      591.32      7.82 o 
   9   3   2       48.82       50.37      1.76 o 
  10   3   2       10.29        9.83      0.93 o 
  11   3   2      264.80      267.14      5.51 o 
  12   3   2       99.24       99.41      3.02 o 
  13   3   2       14.18       15.05      1.17 o 
 -13   4   2       52.28       51.93      2.25 o 
 -12   4   2       19.83       16.27      1.27 o 
 -11   4   2      411.40      391.99      7.45 o 
 -10   4   2      488.78      460.92     10.20 o 
  -9   4   2        5.01        6.22      1.01 o 
  -8   4   2       11.57        8.88      1.16 o 
  -7   4   2       79.69       60.48      5.91 o 
  -6   4   2        8.24        9.35      1.26 o 
  -5   4   2       95.39       87.06      1.93 o 
  -4   4   2      525.99      527.34      6.63 o 
  -3   4   2      159.88      174.71      2.51 o 
  -2   4   2       15.56       13.32      0.49 o 
  -1   4   2       88.63      111.48      1.65 o 
   0   4   2       94.07       89.11      1.34 o 
   1   4   2       22.58       33.74      1.55 o 
   2   4   2        3.32        2.00      0.24 o 
   3   4   2     1911.33     2107.59     24.59 o 
   4   4   2      389.05      478.63      6.08 o 
   5   4   2        0.47        0.00      0.19 o 
   6   4   2       22.40       32.35      0.90 o 
   7   4   2      179.55      170.73      2.99 o 
   8   4   2        2.40        2.99      0.52 o 
   9   4   2       83.23       83.86      1.94 o 
  10   4   2       40.89       31.92      1.71 o 
  11   4   2        2.24        4.36      0.75 o 
  12   4   2        6.70        6.83      0.88 o 
  13   4   2       13.37       16.99      1.13 o 
 -13   5   2        6.78        6.96      1.34 o 
 -12   5   2       17.77       20.51      1.42 o 
 -11   5   2       19.52       21.71      1.36 o 
 -10   5   2      692.22      674.17     11.31 o 
  -9   5   2      146.45      148.84      3.53 o 
  -8   5   2      124.58      120.88      2.95 o 
  -7   5   2      199.38      179.29      3.71 o 
  -6   5   2       53.02       43.27      1.65 o 
  -5   5   2      167.02      208.75      3.10 o 
  -4   5   2      202.53      151.29      2.37 o 
  -3   5   2     1059.35     1107.13     13.28 o 
  -2   5   2      910.42      994.03     11.93 o 
  -1   5   2      477.87      477.03      5.96 o 
   0   5   2      909.99      975.62     14.65 o 
   1   5   2       15.16       10.82      0.61 o 
   2   5   2      341.62      347.50      7.82 o 
   3   5   2     1012.95     1081.81     20.84 o 
   4   5   2        1.75        2.19      0.37 o 
   5   5   2      220.96      201.53      3.00 o 
   6   5   2     1106.58     1163.30     40.97 o 
   7   5   2       17.87       15.43      0.68 o 
   8   5   2       27.86       13.57      0.66 o 
   9   5   2        4.35        4.93      0.79 o 
  10   5   2        0.44        1.04      0.40 o 
  11   5   2        0.01       -0.21      0.68 o 
  12   5   2       15.89       20.12      1.96 o 
  13   5   2       29.26       31.11      2.39 o 
 -12   6   2       67.71       72.76      2.64 o 
 -11   6   2       34.00       31.55      1.64 o 
 -10   6   2      200.78      196.95      4.49 o 
  -9   6   2      107.42      101.24      2.81 o 
  -8   6   2       75.09       64.95      2.08 o 
  -7   6   2      112.48      123.18      2.92 o 
  -6   6   2      320.66      300.68      5.39 o 
  -5   6   2      175.65      183.03      2.89 o 
  -4   6   2       98.94       86.77      1.65 o 
  -3   6   2      608.56      586.97      7.44 o 
  -2   6   2      286.95      326.51      5.76 o 
  -1   6   2      387.74      393.78      5.08 o 
   0   6   2      110.15       92.40      2.16 o 
   1   6   2      225.05      224.93      4.17 o 
   2   6   2      453.48      425.54     10.31 o 
   3   6   2     1369.23     1438.67     21.54 o 
   4   6   2      120.49      129.50      3.04 o 
   5   6   2      516.68      465.53     17.44 o 
   6   6   2     1565.28     1576.85     23.72 o 
   7   6   2       34.62       46.73      1.64 o 
   8   6   2      174.55      154.76      4.58 o 
   9   6   2      331.70      335.26      9.05 o 
  10   6   2      179.58      178.53      5.92 o 
  11   6   2       13.34       12.60      1.60 o 
  12   6   2      441.52      433.30     12.08 o 
 -12   7   2       20.82       22.13      2.13 o 
 -11   7   2       32.69       35.99      1.77 o 
 -10   7   2       16.03       17.79      1.23 o 
  -9   7   2       41.93       33.93      2.32 o 
  -8   7   2       36.62       35.16      1.52 o 
  -7   7   2       17.64       21.09      1.13 o 
  -6   7   2      263.35      260.93      4.91 o 
  -5   7   2      249.27      243.33      3.69 o 
  -4   7   2       50.88       48.54      1.52 o 
  -3   7   2      320.47      325.05     13.00 o 
  -2   7   2        4.27        4.68      0.34 o 
  -1   7   2     1413.38     1526.95     32.71 o 
   0   7   2       83.26       70.40      1.92 o 
   1   7   2      341.58      323.96      5.78 o 
   2   7   2      148.78      145.13      3.17 o 
   3   7   2      731.55      727.75     16.85 o 
   4   7   2       78.10       67.85      4.12 o 
   5   7   2      554.80      561.39      9.42 o 
   6   7   2        9.91       11.38      0.86 o 
   7   7   2      327.18      337.40      6.35 o 
   8   7   2      468.78      463.70      8.26 o 
   9   7   2      630.75      664.31     15.87 o 
  10   7   2       52.27       50.89      2.84 o 
  11   7   2        1.09        4.44      0.92 o 
  12   7   2       25.15       22.50      2.08 o 
 -11   8   2        0.80        1.62      0.62 o 
 -10   8   2        0.85        0.45      0.53 o 
  -9   8   2       15.07       19.39      1.23 o 
  -8   8   2      121.51      124.84      3.21 o 
  -7   8   2      160.55      146.19      3.42 o 
  -6   8   2      244.03      229.15      6.33 o 
  -5   8   2       81.36       94.13      4.51 o 
  -4   8   2       70.09       70.47      2.06 o 
  -3   8   2      527.81      545.98      9.13 o 
  -2   8   2       26.00       22.01      1.10 o 
  -1   8   2        0.54        0.59      0.37 o 
   0   8   2        8.87        7.16      0.68 o 
   1   8   2      340.28      351.16      6.34 o 
   2   8   2       55.61       51.81      1.76 o 
   3   8   2      159.56      153.94      3.51 o 
   4   8   2      387.16      363.35      6.68 o 
   5   8   2      510.10      484.41      8.51 o 
   6   8   2      269.48      256.27      5.23 o 
   7   8   2        0.23        1.07      1.00 o 
   8   8   2        1.05        1.57      0.52 o 
   9   8   2       48.29       45.98      2.68 o 
  10   8   2       33.03       30.80      2.22 o 
  11   8   2       32.31       34.60      2.39 o 
 -10   9   2      393.40      422.14     11.68 o 
  -9   9   2      147.41      137.57      5.26 o 
  -8   9   2      246.73      261.97      7.88 o 
  -7   9   2       24.26       27.04      2.08 o 
  -6   9   2     1183.65     1226.04     26.98 o 
  -5   9   2      267.38      268.44      6.22 o 
  -4   9   2      571.07      567.07      9.64 o 
  -3   9   2      268.48      266.40      5.26 o 
  -2   9   2      298.38      265.30      5.22 o 
  -1   9   2       12.47       15.31      0.99 o 
   0   9   2      142.91      136.70      3.30 o 
   1   9   2      687.74      647.65     13.72 o 
   2   9   2      347.91      301.19      6.65 o 
   3   9   2        9.34        6.66      0.77 o 
   4   9   2      186.87      174.58      4.02 o 
   5   9   2        1.71        2.22      0.62 o 
   6   9   2       13.12       14.57      1.08 o 
   7   9   2      312.30      295.22      6.06 o 
   8   9   2       21.68       15.32      1.11 o 
   9   9   2       53.92       53.73      3.00 o 
  10   9   2      318.63      336.22      9.75 o 
  -9  10   2       44.19       50.37      3.18 o 
  -8  10   2       30.88       32.42      2.44 o 
  -7  10   2        8.49        8.22      1.38 o 
  -6  10   2        0.37        0.19      0.73 o 
  -5  10   2      514.62      512.72     12.87 o 
  -4  10   2       12.43       14.98      1.96 o 
  -3  10   2        2.38        3.19      0.92 o 
  -2  10   2      142.34      122.52      3.18 o 
  -1  10   2        8.37        6.49      0.77 o 
   0  10   2      476.32      447.30      9.18 o 
   1  10   2      333.15      287.58      5.78 o 
   2  10   2       17.68       16.35      1.12 o 
   3  10   2      297.57      269.74      5.61 o 
   4  10   2      139.07      127.39      3.88 o 
   5  10   2      160.12      151.71      3.88 o 
   6  10   2      246.38      240.42      5.35 o 
   7  10   2      769.51      754.92     12.97 o 
   8  10   2       45.10       43.52      1.99 o 
   9  10   2      213.66      224.49      7.34 o 
  -8  11   2       62.42       71.84      3.79 o 
  -7  11   2       94.85       84.20      4.03 o 
  -6  11   2       42.97       41.84      2.75 o 
  -5  11   2       36.19       34.99      2.47 o 
  -4  11   2       70.75       67.96      2.34 o 
  -3  11   2       35.60       33.37      1.59 o 
  -2  11   2       31.05       34.32      2.08 o 
  -1  11   2        1.52        3.87      0.74 o 
   0  11   2      145.58      131.45      3.49 o 
   1  11   2        6.52        4.00      0.74 o 
   2  11   2        6.33       10.71      0.97 o 
   3  11   2       37.33       34.27      1.69 o 
   4  11   2       88.26       93.81      2.95 o 
   5  11   2       51.34       52.05      2.15 o 
   6  11   2        0.13        0.43      0.42 o 
   7  11   2      189.24      203.36      4.96 o 
   8  11   2       58.33       63.19      2.44 o 
  -6  12   2       51.33       58.66      3.40 o 
  -5  12   2        0.83        1.70      1.10 o 
  -4  12   2        7.93       11.24      2.22 o 
  -3  12   2        3.84        6.30      0.85 o 
  -2  12   2      173.96      164.22      5.06 o 
  -1  12   2        4.88        2.82      0.71 o 
   0  12   2        6.28        4.13      0.75 o 
   1  12   2       18.38       15.22      1.18 o 
   2  12   2       73.95       70.15      2.55 o 
   3  12   2       16.74       23.60      2.30 o 
   4  12   2       19.52       23.96      1.48 o 
   5  12   2      115.04      116.76      3.56 o 
   6  12   2       12.02        9.59      1.29 o 
   7  12   2        5.23        7.44      0.94 o 
  -4  13   2       87.29       88.75      4.29 o 
  -3  13   2        1.18        3.14      1.14 o 
  -2  13   2      300.34      309.97      8.77 o 
  -1  13   2      148.45      147.36      5.14 o 
   0  13   2       73.98       62.44      2.46 o 
   1  13   2      158.34      171.20      4.52 o 
   2  13   2      257.88      278.89      6.51 o 
   3  13   2        3.76        6.30      0.89 o 
   4  13   2       77.55       91.80      3.15 o 
  -2 -12   3      390.34      434.43     13.13 o 
  -1 -12   3       26.03       28.84      1.84 o 
   0 -12   3      107.16      121.00      3.53 o 
   1 -12   3       70.39       79.17      2.70 o 
  -5 -11   3        0.85        1.49      0.66 o 
  -4 -11   3        0.02        0.45      0.27 o 
  -3 -11   3      115.25      117.23      3.66 o 
  -2 -11   3       20.24       23.06      2.30 o 
  -1 -11   3        7.91        8.73      0.87 o 
   0 -11   3       28.43       25.39      1.44 o 
   1 -11   3        0.28        1.23      0.50 o 
   2 -11   3        6.56        5.98      0.95 o 
   3 -11   3        2.12        4.88      0.92 o 
   4 -11   3        2.24        7.40      1.21 o 
   5 -11   3       95.89      112.71      4.61 o 
  -7 -10   3      186.87      184.11      7.18 o 
  -6 -10   3      143.24      138.56      3.76 o 
  -5 -10   3      402.02      444.24      8.57 o 
  -4 -10   3      170.65      184.34      4.50 o 
  -3 -10   3        0.31        1.48      0.52 o 
  -2 -10   3      273.34      273.98      5.83 o 
  -1 -10   3      332.89      332.92      6.69 o 
   0 -10   3       18.39       19.15      1.34 o 
   1 -10   3        7.53        8.80      0.92 o 
   2 -10   3       23.34       21.92      1.28 o 
   3 -10   3       33.45       33.93      1.60 o 
   4 -10   3       49.09       47.66      2.69 o 
   5 -10   3        5.43        7.47      1.31 o 
   6 -10   3        1.96        2.92      0.95 o 
   7 -10   3      103.06      102.79      4.44 o 
  -9  -9   3        5.87        5.00      0.99 o 
  -8  -9   3       35.50       38.38      2.70 o 
  -7  -9   3       59.85       55.53      2.70 o 
  -6  -9   3        0.01        0.91      1.27 o 
  -5  -9   3       83.34       81.76      2.64 o 
  -4  -9   3      252.86      259.11      6.45 o 
  -3  -9   3        1.60        1.56      0.53 o 
  -2  -9   3       49.52       48.04      2.94 o 
  -1  -9   3      749.46      710.26     11.97 o 
   0  -9   3       10.55        9.33      0.88 o 
   1  -9   3        7.86        4.62      0.74 o 
   2  -9   3      375.32      357.60      6.76 o 
   3  -9   3      162.75      160.32      3.77 o 
   4  -9   3       64.47       64.97      2.16 o 
   5  -9   3      264.59      262.71      7.57 o 
   6  -9   3       23.02       21.29      1.86 o 
   7  -9   3        8.42       11.43      1.53 o 
   8  -9   3       47.05       54.66      3.13 o 
  -9  -8   3       29.44       28.89      3.05 o 
  -8  -8   3        4.31        5.52      0.82 o 
  -7  -8   3      124.84      131.65      3.50 o 
  -6  -8   3      114.25      112.57      3.13 o 
  -5  -8   3      301.98      290.86      5.91 o 
  -4  -8   3      189.16      183.33      4.18 o 
  -3  -8   3       15.58       16.88      1.08 o 
  -2  -8   3        0.03        0.49      0.47 o 
  -1  -8   3       65.96       79.81      4.16 o 
   0  -8   3      277.20      255.84      5.13 o 
   1  -8   3      178.10      176.67      3.89 o 
   2  -8   3       51.51       49.10      1.76 o 
   3  -8   3      228.35      212.91      4.44 o 
   4  -8   3      196.06      185.68      4.04 o 
   5  -8   3      316.78      307.48      8.30 o 
   6  -8   3       86.85       89.97      3.70 o 
   7  -8   3        9.49        8.52      1.29 o 
   8  -8   3       83.86       86.32      3.87 o 
   9  -8   3       62.31       70.75      2.44 o 
 -10  -7   3      199.78      206.92      6.43 o 
  -9  -7   3        3.24        5.27      0.95 o 
  -8  -7   3        0.34        1.73      0.43 o 
  -7  -7   3       33.50       29.75      1.41 o 
  -6  -7   3       70.37       64.18      2.13 o 
  -5  -7   3        4.75        6.66      0.71 o 
  -4  -7   3        4.79        4.43      0.56 o 
  -3  -7   3       38.48       41.83      1.57 o 
  -2  -7   3       40.03       44.62      1.58 o 
  -1  -7   3       76.00       76.15      2.13 o 
   0  -7   3        4.38        5.45      0.61 o 
   1  -7   3       89.65       75.97      1.78 o 
   2  -7   3      499.51      495.21      6.67 o 
   3  -7   3        6.61        7.57      0.55 o 
   4  -7   3      180.46      162.99      2.84 o 
   5  -7   3      420.81      390.45      6.80 o 
   6  -7   3       16.39       18.04      1.04 o 
   7  -7   3       28.12       30.34      1.39 o 
   8  -7   3       32.14       29.28      1.64 o 
   9  -7   3      200.34      199.19      4.56 o 
  10  -7   3       12.48       11.55      1.05 o 
 -11  -6   3       88.38       95.45      4.05 o 
 -10  -6   3       86.93       86.78      3.55 o 
  -9  -6   3      354.50      381.72      9.83 o 
  -8  -6   3        0.17        0.68      0.52 o 
  -7  -6   3      138.55      135.43      3.30 o 
  -6  -6   3      188.07      191.70      4.07 o 
  -5  -6   3      245.90      213.98      4.34 o 
  -4  -6   3        5.81        3.98      0.36 o 
  -3  -6   3       39.89       45.04      1.14 o 
  -2  -6   3      172.33      144.76      4.16 o 
  -1  -6   3        0.33        0.63      0.24 o 
   0  -6   3        0.65        1.02      0.38 o 
   1  -6   3        5.10        4.32      0.46 o 
   2  -6   3      897.15      869.15     10.82 o 
   3  -6   3     1093.87     1046.01     11.24 o 
   4  -6   3     1647.91     1603.64     19.31 o 
   5  -6   3       29.41       24.33      0.88 o 
   6  -6   3       72.78       64.41      1.97 o 
   7  -6   3      155.18      146.44      3.41 o 
   8  -6   3       40.59       40.08      1.66 o 
   9  -6   3       86.77       83.15      2.59 o 
  10  -6   3       20.35       18.32      1.26 o 
  11  -6   3       21.37       15.57      1.23 o 
 -12  -5   3       54.21       66.57      3.29 o 
 -11  -5   3        4.58        5.95      0.97 o 
 -10  -5   3      119.05      120.27      4.52 o 
  -9  -5   3      672.28      706.32     11.45 o 
  -8  -5   3       17.46       17.92      0.83 o 
  -7  -5   3      153.18      147.55      3.29 o 
  -6  -5   3      975.61      969.24     27.33 o 
  -5  -5   3       66.11       57.28      1.68 o 
  -4  -5   3      342.79      327.37      4.59 o 
  -3  -5   3      571.50      576.69      7.41 o 
  -2  -5   3     1648.94     1721.56     20.44 o 
  -1  -5   3      500.07      488.65      6.33 o 
   0  -5   3      820.13      806.15      9.96 o 
   1  -5   3      776.51      835.30     10.30 o 
   2  -5   3      105.24       88.86      1.67 o 
   3  -5   3     1773.43     1717.78     20.42 o 
   4  -5   3       79.21       68.21      1.78 o 
   5  -5   3       93.48       96.02      1.87 o 
   6  -5   3      145.64      139.56      3.12 o 
   7  -5   3      215.40      182.24      3.88 o 
   8  -5   3        2.07        4.58      0.72 o 
   9  -5   3      368.99      363.78      6.84 o 
  10  -5   3       43.86       36.21      1.69 o 
  11  -5   3       12.21        9.23      1.01 o 
  12  -5   3      155.55      164.33      4.32 o 
 -12  -4   3       50.32       53.06      2.05 o 
 -11  -4   3       40.94       41.77      1.77 o 
 -10  -4   3        4.56        4.80      0.63 o 
  -9  -4   3      101.39      100.94      2.71 o 
  -8  -4   3       16.46       17.67      0.78 o 
  -7  -4   3      308.53      281.53      8.38 o 
  -6  -4   3        0.27        1.23      0.42 o 
  -5  -4   3     1004.72     1045.01     11.02 o 
  -4  -4   3      297.89      289.13      4.05 o 
  -3  -4   3      356.65      311.49      4.26 o 
  -2  -4   3      215.94      200.72      2.93 o 
  -1  -4   3      743.98      769.02      9.45 o 
   0  -4   3      231.30      222.89      3.16 o 
   1  -4   3      728.45      794.10      9.72 o 
   2  -4   3      208.83      229.60      3.26 o 
   3  -4   3      301.10      319.30      4.35 o 
   4  -4   3     1541.74     1555.73     18.54 o 
   5  -4   3      317.33      288.24      4.07 o 
   6  -4   3        0.40        0.33      0.36 o 
   7  -4   3      257.64      255.48      4.90 o 
   8  -4   3       22.07       15.82      1.01 o 
   9  -4   3       17.72       18.78      1.17 o 
  10  -4   3      129.04      130.71      3.44 o 
  11  -4   3        1.60        2.30      0.67 o 
  12  -4   3       91.68       95.05      3.07 o 
 -13  -3   3       13.76       20.61      1.62 o 
 -12  -3   3       15.63       19.15      1.23 o 
 -11  -3   3       78.77       78.54      2.51 o 
 -10  -3   3       51.71       57.93      2.02 o 
  -9  -3   3       32.10       29.58      1.35 o 
  -8  -3   3       55.74       47.57      1.29 o 
  -7  -3   3       80.54       85.57      1.75 o 
  -6  -3   3      357.39      350.99      4.86 o 
  -5  -3   3        3.29        9.62      0.49 o 
  -4  -3   3       37.37       33.79      0.88 o 
  -3  -3   3      133.91      164.90      2.47 o 
  -2  -3   3      351.76      382.23      7.03 o 
  -1  -3   3      870.30     1048.29     12.53 o 
   0  -3   3       57.33       65.82      1.19 o 
   1  -3   3      140.52      164.07      2.39 o 
   2  -3   3      633.41      686.86      8.44 o 
   3  -3   3      246.72      264.54      3.63 o 
   4  -3   3      250.86      259.05      3.62 o 
   5  -3   3       90.33       90.66      1.63 o 
   6  -3   3       16.99       20.37      0.98 o 
   7  -3   3        3.58        3.87      0.58 o 
   8  -3   3      209.79      189.64      4.00 o 
   9  -3   3        0.73        1.45      0.51 o 
  10  -3   3      106.43       99.85      2.85 o 
  11  -3   3       41.14       41.56      1.83 o 
  12  -3   3       93.81       86.36      2.87 o 
  13  -3   3       21.64       20.27      1.46 o 
 -13  -2   3        0.19        2.39      0.87 o 
 -12  -2   3        2.22        2.61      0.77 o 
 -11  -2   3      473.81      479.69      8.62 o 
 -10  -2   3        8.28        9.65      0.86 o 
  -9  -2   3      285.58      276.24      5.32 o 
  -8  -2   3      619.31      593.41      7.83 o 
  -7  -2   3       63.84       66.80      1.48 o 
  -6  -2   3      159.48      152.84      2.47 o 
  -5  -2   3     1939.07     2028.01     23.86 o 
  -4  -2   3      273.83      268.70      3.82 o 
  -3  -2   3      569.19      564.97      7.02 o 
  -2  -2   3      923.61      961.39     11.48 o 
  -1  -2   3       19.08       23.78      0.57 o 
   0  -2   3        1.60        4.42      0.25 o 
   1  -2   3     1443.42     1548.57     18.15 o 
   2  -2   3        3.54        2.28      0.21 o 
   3  -2   3      358.55      374.64      4.82 o 
   4  -2   3      996.89     1063.87     12.77 o 
   5  -2   3       41.90       53.28      1.09 o 
   6  -2   3        5.22        4.48      0.55 o 
   7  -2   3      184.87      170.27      3.54 o 
   8  -2   3       86.14       83.93      2.90 o 
   9  -2   3       41.89       39.95      1.61 o 
  10  -2   3        2.49        2.73      0.66 o 
  11  -2   3        4.39        5.05      0.84 o 
  12  -2   3        2.27        2.58      0.79 o 
  13  -2   3       33.54       32.80      1.80 o 
 -13  -1   3        2.88        4.31      0.76 o 
 -12  -1   3      184.77      171.10      4.21 o 
 -11  -1   3      113.24      113.70      3.77 o 
 -10  -1   3       42.93       35.19      1.53 o 
  -9  -1   3      253.73      242.54      4.81 o 
  -8  -1   3      320.18      317.95     11.18 o 
  -7  -1   3      173.87      161.69      2.63 o 
  -6  -1   3      797.31      792.19      9.83 o 
  -5  -1   3     2947.13     3047.61     35.44 o 
  -4  -1   3        2.59        4.16      0.57 o 
  -3  -1   3     2137.18     2276.47     32.82 o 
  -2  -1   3     1069.58     1127.40     13.31 o 
  -1  -1   3      719.38      743.96     12.85 o 
   0  -1   3       36.48       42.84      1.28 o 
   1  -1   3     1455.64     1534.57     17.96 o 
   2  -1   3      331.65      341.18      4.33 o 
   3  -1   3     2128.03     2522.10     29.30 o 
   4  -1   3      165.61      145.02      2.16 o 
   5  -1   3      742.15      746.25      9.14 o 
   6  -1   3      217.40      252.88      4.55 o 
   7  -1   3      523.03      473.81     29.82 o 
   8  -1   3     1727.80     1760.00     25.83 o 
   9  -1   3        0.84        0.94      0.45 o 
  10  -1   3       15.57       14.02      1.05 o 
  11  -1   3      128.75      120.69      3.27 o 
  12  -1   3       20.73       21.18      1.40 o 
  13  -1   3      302.35      289.45      6.31 o 
 -13   0   3        0.01        0.56      0.55 o 
 -12   0   3        4.44        6.25      0.90 o 
 -11   0   3        4.42        6.62      0.79 o 
 -10   0   3       65.05       67.37      2.22 o 
  -9   0   3       38.15       35.97      1.77 o 
  -8   0   3       54.15       53.04      1.69 o 
  -7   0   3      142.48      127.52      2.63 o 
  -6   0   3      146.38      161.40      2.52 o 
  -5   0   3       48.10       60.16      1.21 o 
  -4   0   3       52.80       56.48      1.09 o 
  -3   0   3      307.40      306.70      3.96 o 
  -2   0   3        5.38       10.00      0.55 o 
  -1   0   3      987.17     1007.87     14.61 o 
   0   0   3      989.66      968.46     24.63 o 
   1   0   3     4304.00     4545.00    139.27 o 
   2   0   3     3357.83     3624.71     93.49 o 
   3   0   3      991.09     1119.49     13.26 o 
   4   0   3     4031.67     4605.81     81.61 o 
   5   0   3      723.12      753.67      9.71 o 
   6   0   3       78.70       96.27      2.71 o 
   7   0   3     1390.03     1454.31     21.36 o 
   8   0   3     3658.96     3754.04     53.30 o 
   9   0   3        1.34        1.52      0.52 o 
  10   0   3      517.48      491.35      8.58 o 
  11   0   3      140.31      129.02      3.41 o 
  12   0   3       45.10       42.47      1.94 o 
  13   0   3       15.18       17.05      1.36 o 
 -13   1   3      325.16      331.62      6.88 o 
 -12   1   3        2.30        2.25      0.67 o 
 -11   1   3       98.67       97.37      2.86 o 
 -10   1   3      287.37      279.76      6.20 o 
  -9   1   3        0.47        0.65      0.46 o 
  -8   1   3       23.57       23.42      2.71 o 
  -7   1   3       35.93       44.78      1.05 o 
  -6   1   3      515.49      538.09      6.95 o 
  -5   1   3       91.53       92.14      1.61 o 
  -4   1   3      141.39      173.81      2.49 o 
  -3   1   3      185.55      212.53      2.87 o 
  -2   1   3      356.80      400.59      4.96 o 
  -1   1   3      318.58      322.75      4.01 o 
   0   1   3        0.19       -0.25      0.25 o 
   1   1   3      292.41      284.16      4.84 o 
   2   1   3      575.18      667.76     11.21 o 
   3   1   3        1.08        0.59      0.40 o 
   4   1   3      144.52      181.12      2.57 o 
   5   1   3      425.46      485.91      6.16 o 
   6   1   3      585.84      583.81      7.36 o 
   7   1   3       14.14       13.74      0.83 o 
   8   1   3      715.21      716.54     11.31 o 
   9   1   3       35.53       34.84      1.46 o 
  10   1   3        0.11        0.24      0.43 o 
  11   1   3        1.43        2.41      0.81 o 
  12   1   3       62.64       60.33      2.28 o 
  13   1   3       52.15       44.48      2.05 o 
 -13   2   3       53.78       50.64      2.19 o 
 -12   2   3       52.32       53.07      2.14 o 
 -11   2   3      256.71      241.21      5.15 o 
 -10   2   3      534.82      505.54      9.21 o 
  -9   2   3      131.21      117.73      2.94 o 
  -8   2   3      277.26      257.06      4.88 o 
  -7   2   3     1143.90     1191.82     17.75 o 
  -6   2   3        5.11        6.48      0.39 o 
  -5   2   3      268.84      248.06      3.45 o 
  -4   2   3      171.19      164.90      2.41 o 
  -3   2   3     1547.17     1728.02     20.21 o 
  -2   2   3      112.25      136.74      2.28 o 
   0   2   3     3109.93     3197.43     41.33 o 
   1   2   3     1881.33     2142.42     24.85 o 
   2   2   3      165.25      172.86      2.35 o 
   3   2   3      159.75      156.27      2.21 o 
   4   2   3      189.94      188.64      2.65 o 
   5   2   3        0.72        1.32      0.18 o 
   6   2   3       53.07       57.35      1.04 o 
   7   2   3       59.17       56.24      1.67 o 
   8   2   3      244.51      237.29      4.57 o 
   9   2   3       48.38       53.76      1.83 o 
  10   2   3        5.72        5.41      0.74 o 
  11   2   3       75.58       67.64      2.31 o 
  12   2   3        1.82        0.88      0.61 o 
  13   2   3       38.89       38.05      1.86 o 
 -13   3   3        0.48        1.25      0.69 o 
 -12   3   3       38.26       40.29      1.87 o 
 -11   3   3       15.01       15.78      1.37 o 
 -10   3   3      282.32      272.45      5.49 o 
  -9   3   3      194.75      181.83      3.97 o 
  -8   3   3      634.41      637.86     11.08 o 
  -7   3   3      520.73      464.08     41.99 o 
  -6   3   3      363.91      345.46      4.69 o 
  -5   3   3      503.06      542.09      6.87 o 
  -4   3   3     1149.39     1130.85     13.50 o 
  -3   3   3      199.77      260.05      3.46 o 
  -2   3   3      262.81      271.62      3.58 o 
  -1   3   3     1098.53     1083.47     13.94 o 
   0   3   3      842.71      862.56     10.23 o 
   1   3   3     1061.03     1038.65     12.76 o 
   2   3   3     1288.98     1306.00     15.38 o 
   3   3   3      186.79      171.26      2.43 o 
   4   3   3       37.31       30.18      0.77 o 
   5   3   3      481.06      427.20      5.53 o 
   6   3   3      326.52      329.37      4.49 o 
   7   3   3      138.06      132.55      4.54 o 
   8   3   3      684.99      632.97     35.07 o 
   9   3   3      313.96      297.10      5.61 o 
  10   3   3        1.42        1.91      0.55 o 
  11   3   3      375.03      383.10      7.22 o 
  12   3   3      374.37      392.17     11.01 o 
  13   3   3       57.69       52.12      2.18 o 
 -13   4   3       42.37       43.78      2.04 o 
 -12   4   3       51.89       48.51      2.72 o 
 -11   4   3        0.50        0.25      1.14 o 
 -10   4   3      286.21      289.99      6.82 o 
  -9   4   3      102.85      103.58      2.77 o 
  -8   4   3       35.52       34.51      1.51 o 
  -7   4   3        0.27        1.12      0.40 o 
  -6   4   3       16.62       19.80      0.76 o 
  -5   4   3      133.37      133.13      2.17 o 
  -4   4   3      417.98      401.70     13.54 o 
  -3   4   3       69.54       73.44      1.32 o 
  -2   4   3      206.24      233.77      3.16 o 
  -1   4   3       19.27       20.14      0.76 o 
   0   4   3      353.51      362.76      5.44 o 
   1   4   3      361.61      412.23      5.16 o 
   2   4   3      151.69      141.75      3.19 o 
   3   4   3     1444.37     1673.52     19.67 o 
   4   4   3      287.40      302.66      4.07 o 
   5   4   3      381.59      375.59      4.99 o 
   6   4   3        1.71        2.71      0.43 o 
   7   4   3        9.80       18.27      0.89 o 
   8   4   3      196.71      188.23      3.80 o 
   9   4   3      249.81      243.35      3.96 o 
  10   4   3      244.01      237.81      4.93 o 
  11   4   3      119.33      126.13      4.07 o 
  12   4   3      250.81      258.54      6.17 o 
  13   4   3       23.01       24.28      1.78 o 
 -13   5   3        1.12        2.75      0.72 o 
 -12   5   3       12.81       12.83      1.16 o 
 -11   5   3        1.35        1.99      0.67 o 
 -10   5   3      254.85      255.13      6.79 o 
  -9   5   3       70.64       67.69      2.20 o 
  -8   5   3      147.24      152.26      3.44 o 
  -7   5   3      171.80      159.83      3.42 o 
  -6   5   3        0.03        1.61      0.56 o 
  -5   5   3       18.00       19.05      0.67 o 
  -4   5   3       57.61       53.40      1.16 o 
  -3   5   3      252.94      222.00      3.15 o 
  -2   5   3       53.99       68.98      1.27 o 
  -1   5   3      217.26      204.78      2.85 o 
   0   5   3        5.85       14.96      1.08 o 
   1   5   3      101.78      103.58      2.85 o 
   2   5   3      207.83      235.79      5.92 o 
   3   5   3      129.22      165.64      4.68 o 
   4   5   3        1.77        1.22      0.25 o 
   5   5   3      145.88      161.99      3.05 o 
   6   5   3        5.97       10.79      0.54 o 
   7   5   3        8.03        5.21      0.42 o 
   8   5   3      142.52      115.48      4.05 o 
   9   5   3      224.17      199.78      4.16 o 
  10   5   3        0.15        0.74      0.43 o 
  11   5   3        2.26        2.13      0.90 o 
  12   5   3       14.22       16.70      1.83 o 
  13   5   3        0.54        5.26      1.05 o 
 -12   6   3      185.25      183.31      5.57 o 
 -11   6   3        1.30        2.31      0.66 o 
 -10   6   3      178.94      170.64      4.09 o 
  -9   6   3      109.92      110.09      2.96 o 
  -8   6   3      134.96      127.23      3.12 o 
  -7   6   3      229.05      224.98      4.45 o 
  -6   6   3     1036.59     1037.43     13.70 o 
  -5   6   3       31.94       30.67      1.44 o 
  -4   6   3      336.56      340.51      4.68 o 
  -3   6   3      859.10      846.60     10.41 o 
  -2   6   3        5.04        9.03      0.53 o 
  -1   6   3      141.77      115.44      1.84 o 
   0   6   3      947.05      913.54     14.41 o 
   1   6   3      821.85      835.19     12.87 o 
   2   6   3       11.22        6.43      0.56 o 
   3   6   3      504.21      482.99     11.65 o 
   4   6   3       46.87       48.34      1.76 o 
   5   6   3        2.57        8.30      1.20 o 
   6   6   3      932.46      910.50     14.30 o 
   7   6   3      142.84      126.93      3.02 o 
   8   6   3       44.97       34.73      1.40 o 
   9   6   3      169.18      163.72      5.40 o 
  10   6   3       37.29       37.87      2.40 o 
  11   6   3       92.88       87.19      4.16 o 
  12   6   3       48.76       48.29      3.08 o 
 -12   7   3       63.95       68.99      3.75 o 
 -11   7   3       74.06       71.15      4.05 o 
 -10   7   3        8.74        9.40      0.95 o 
  -9   7   3      109.00      107.70      2.99 o 
  -8   7   3       50.34       52.05      1.88 o 
  -7   7   3       33.69       30.37      1.34 o 
  -6   7   3      214.23      191.11      3.90 o 
  -5   7   3        1.08        2.16      0.48 o 
  -4   7   3        0.79        1.52      0.31 o 
  -3   7   3       64.76       61.87      1.34 o 
  -2   7   3      103.39       95.06      1.70 o 
  -1   7   3      374.17      387.90      6.65 o 
   0   7   3     1273.30     1282.54     19.36 o 
   1   7   3     1296.31     1284.50     19.43 o 
   2   7   3      159.38      149.77      3.23 o 
   3   7   3     1155.83     1138.07     17.47 o 
   4   7   3      138.85      130.77      5.46 o 
   5   7   3      184.63      197.66      4.13 o 
   6   7   3      214.82      215.47      4.45 o 
   7   7   3      303.45      297.07      5.76 o 
   8   7   3       55.38       51.73      1.86 o 
   9   7   3      307.69      312.44      8.73 o 
  10   7   3      140.39      140.00      5.16 o 
  11   7   3       35.21       34.17      2.38 o 
  12   7   3       72.47       82.15      4.17 o 
 -11   8   3       69.63       71.08      2.55 o 
 -10   8   3        2.64        4.96      0.83 o 
  -9   8   3       66.06       60.83      2.18 o 
  -8   8   3       25.62       28.97      1.42 o 
  -7   8   3       32.82       30.71      1.38 o 
  -6   8   3       27.17       22.94      1.13 o 
  -5   8   3       80.12       72.26      2.11 o 
  -4   8   3      185.34      196.65      4.91 o 
  -3   8   3      225.66      223.18      4.44 o 
  -2   8   3       85.55       80.20      2.21 o 
  -1   8   3       18.05       14.74      0.89 o 
   0   8   3        2.51        4.02      0.55 o 
   1   8   3       77.05       87.92      2.36 o 
   2   8   3       99.20       95.80      2.52 o 
   3   8   3       11.84       11.61      0.86 o 
   4   8   3       68.27       62.77      2.02 o 
   5   8   3      296.87      296.34      5.77 o 
   6   8   3       19.93       18.42      1.12 o 
   7   8   3      246.61      232.89      4.95 o 
   8   8   3       62.82       60.27      2.11 o 
   9   8   3       42.92       39.13      2.45 o 
  10   8   3      422.27      413.14     11.25 o 
  11   8   3        2.93        7.23      1.10 o 
 -10   9   3        3.21        4.04      1.18 o 
  -9   9   3       26.66       29.32      2.29 o 
  -8   9   3      209.28      221.97      7.00 o 
  -7   9   3       60.97       54.24      2.88 o 
  -6   9   3       75.08       69.76      3.23 o 
  -5   9   3        1.52        2.73      0.75 o 
  -4   9   3       79.94       70.92      2.19 o 
  -3   9   3       23.80       24.62      1.24 o 
  -2   9   3       15.95       13.77      0.96 o 
  -1   9   3       47.90       51.32      1.80 o 
   0   9   3      145.26      128.59      3.14 o 
   1   9   3        0.02       -0.21      0.36 o 
   2   9   3       85.94       74.09      2.28 o 
   3   9   3      693.73      673.06     11.26 o 
   4   9   3        6.20        4.85      0.70 o 
   5   9   3       21.10       20.19      1.20 o 
   6   9   3       81.57       76.58      2.47 o 
   7   9   3       18.67       18.72      1.19 o 
   8   9   3        2.23        2.20      0.90 o 
   9   9   3        4.48        4.43      1.10 o 
  10   9   3        0.47        1.66      0.68 o 
  -9  10   3       17.47       16.44      1.87 o 
  -8  10   3      150.52      163.11      5.90 o 
  -7  10   3        5.66        6.64      1.32 o 
  -6  10   3       26.47       20.39      1.82 o 
  -5  10   3      172.68      177.10      4.20 o 
  -4  10   3      374.15      381.41      7.15 o 
  -3  10   3       22.20       19.46      1.90 o 
  -2  10   3      179.03      165.00      3.86 o 
  -1  10   3      147.77      131.27      3.32 o 
   0  10   3       50.00       51.18      2.41 o 
   1  10   3      641.69      640.29     10.91 o 
   2  10   3       64.58       56.30      2.04 o 
   3  10   3        4.32        5.46      0.76 o 
   4  10   3       53.62       59.04      2.16 o 
   5  10   3      318.61      307.36      9.14 o 
   6  10   3       12.16       13.76      2.42 o 
   7  10   3      544.25      550.36     10.02 o 
   8  10   3        3.12        3.95      0.66 o 
   9  10   3        7.21        4.01      1.01 o 
  -8  11   3      142.80      154.64      5.95 o 
  -7  11   3       48.64       55.24      3.23 o 
  -6  11   3      254.09      258.46      7.97 o 
  -5  11   3      336.13      335.12      9.46 o 
  -4  11   3      187.00      202.50      4.64 o 
  -3  11   3       17.49       13.35      1.04 o 
  -2  11   3      394.94      392.02      7.47 o 
  -1  11   3      262.12      255.96      5.46 o 
   0  11   3        9.61        9.24      0.92 o 
   1  11   3      220.59      207.13      4.73 o 
   2  11   3      241.71      218.00      4.94 o 
   3  11   3       26.09       27.05      1.79 o 
   4  11   3      100.35       93.41      2.93 o 
   5  11   3      275.87      242.42      5.49 o 
   6  11   3        0.02        0.80      0.49 o 
   7  11   3      126.90      120.76      3.54 o 
   8  11   3      192.07      198.24      7.09 o 
  -7  12   3      106.28      110.68      4.90 o 
  -6  12   3       14.66       18.09      2.00 o 
  -5  12   3       47.78       45.06      2.86 o 
  -4  12   3       11.29       12.54      1.62 o 
  -3  12   3       13.20       18.57      1.92 o 
  -2  12   3       68.12       56.69      2.20 o 
  -1  12   3       64.92       59.32      2.29 o 
   0  12   3       47.72       43.64      1.96 o 
   1  12   3       19.83       15.45      1.17 o 
   2  12   3       72.32       69.92      2.77 o 
   3  12   3        9.64        6.89      0.92 o 
   4  12   3        2.97        2.40      0.69 o 
   5  12   3       45.67       48.66      2.16 o 
   6  12   3       38.37       45.23      2.08 o 
   7  12   3        0.66        1.49      0.45 o 
  -4  13   3       68.50       83.05      4.13 o 
  -3  13   3       46.91       46.42      2.04 o 
  -2  13   3       63.22       72.28      2.65 o 
  -1  13   3       52.85       56.97      2.32 o 
   0  13   3        7.51        7.36      1.50 o 
   1  13   3        8.90        8.15      0.95 o 
   2  13   3       22.42       17.61      1.31 o 
   3  13   3       25.03       21.21      1.46 o 
   4  13   3       25.07       27.79      1.64 o 
   5  13   3       10.51       16.92      1.33 o 
  -4 -11   4        5.09        8.04      1.42 o 
  -3 -11   4        5.57        6.56      1.77 o 
  -2 -11   4        2.63        4.00      1.21 o 
  -1 -11   4       50.58       48.43      3.35 o 
   0 -11   4       55.71       65.16      3.81 o 
   1 -11   4       25.16       25.11      2.18 o 
   2 -11   4       98.45      101.35      3.03 o 
   3 -11   4       78.70       77.26      2.51 o 
  -6 -10   4        3.93        8.47      1.30 o 
  -5 -10   4        1.77        4.10      1.10 o 
  -4 -10   4        7.60       11.98      1.69 o 
  -3 -10   4       11.05       10.17      1.53 o 
  -2 -10   4       26.78       25.43      2.35 o 
  -1 -10   4       79.82       81.58      2.62 o 
   0 -10   4       15.59       18.13      1.17 o 
   1 -10   4       95.18      106.33      3.08 o 
   2 -10   4      336.77      356.03      7.01 o 
   3 -10   4        6.92        9.99      1.29 o 
   4 -10   4       61.01       67.64      3.21 o 
   5 -10   4       10.08       14.16      1.53 o 
   6 -10   4        7.02       10.57      1.39 o 
  -8  -9   4        4.77        6.55      1.07 o 
  -7  -9   4      130.00      116.94      5.35 o 
  -6  -9   4       39.76       36.80      2.87 o 
  -5  -9   4       59.50       72.76      4.07 o 
  -4  -9   4      225.72      229.96      8.04 o 
  -3  -9   4      235.93      247.62      5.35 o 
  -2  -9   4       94.58       98.39      2.89 o 
  -1  -9   4      186.89      194.38      4.45 o 
   0  -9   4      175.60      184.94      4.27 o 
   1  -9   4       42.06       40.86      1.71 o 
   2  -9   4      165.97      167.98      3.96 o 
   3  -9   4       55.26       55.38      2.00 o 
   4  -9   4       29.51       31.06      2.20 o 
   5  -9   4      130.09      135.95      4.88 o 
   6  -9   4       30.96       36.77      2.40 o 
   7  -9   4        4.80        5.46      1.22 o 
   8  -9   4        1.77        3.25      0.97 o 
  -9  -8   4       30.61       30.77      2.34 o 
  -8  -8   4       45.75       49.80      3.13 o 
  -7  -8   4     1067.89     1179.44     27.89 o 
  -6  -8   4      171.75      183.32      6.82 o 
  -5  -8   4       46.41       55.71      2.12 o 
  -4  -8   4      163.67      166.80      3.31 o 
  -3  -8   4      405.46      405.99      6.24 o 
  -2  -8   4        2.81        1.78      0.49 o 
  -1  -8   4      373.86      386.69      5.94 o 
   0  -8   4      184.79      170.35      3.22 o 
   1  -8   4      290.06      262.14      5.26 o 
   2  -8   4      265.36      245.15      5.00 o 
   3  -8   4       25.80       25.24      1.32 o 
   4  -8   4        3.41        3.81      0.62 o 
   5  -8   4      240.18      244.63      7.04 o 
   6  -8   4      236.96      246.74      7.23 o 
   7  -8   4        0.40        1.92      0.88 o 
   8  -8   4      252.18      260.95      7.86 o 
   9  -8   4       56.90       55.10      3.12 o 
  -9  -7   4        9.81       12.55      1.38 o 
  -8  -7   4       12.94       13.91      1.60 o 
  -7  -7   4       95.75       91.16      2.67 o 
  -6  -7   4       66.49       64.54      1.82 o 
  -5  -7   4       12.35       12.50      0.90 o 
  -4  -7   4        3.95        4.00      0.78 o 
  -3  -7   4     1022.80      988.93     15.60 o 
  -2  -7   4        0.02       -0.16      0.37 o 
  -1  -7   4     1404.02     1213.38     50.85 o 
   0  -7   4      527.86      492.78     19.42 o 
   1  -7   4       29.69       21.96      1.10 o 
   2  -7   4       26.93       26.89      0.95 o 
   3  -7   4      639.23      623.27      8.07 o 
   4  -7   4       46.19       45.85      1.53 o 
   5  -7   4       89.97       91.95      2.47 o 
   6  -7   4      346.64      347.28      6.38 o 
   7  -7   4       87.90       85.92      2.53 o 
   8  -7   4       70.40       70.96      2.35 o 
   9  -7   4      285.20      281.00      5.87 o 
  10  -7   4      157.19      167.13      4.24 o 
  -9  -6   4       15.74       19.12      1.71 o 
  -8  -6   4       89.29       90.88      6.30 o 
  -7  -6   4        6.91        7.48      0.67 o 
  -6  -6   4        3.91        4.81      0.58 o 
  -5  -6   4       43.05       43.85      1.58 o 
  -4  -6   4      366.01      329.30      6.75 o 
  -3  -6   4      439.97      382.81      6.33 o 
  -2  -6   4        1.08        0.82      0.33 o 
  -1  -6   4       21.90       13.32      0.62 o 
   0  -6   4      208.63      192.16      3.06 o 
   1  -6   4      591.07      584.02      7.62 o 
   2  -6   4      205.56      184.28      5.00 o 
   3  -6   4       41.45       37.32      1.10 o 
   4  -6   4      146.00      140.38      2.52 o 
   5  -6   4      131.94      127.99      2.40 o 
   6  -6   4       95.30       91.21      2.47 o 
   7  -6   4       19.32       17.88      1.09 o 
   8  -6   4        2.09        3.51      0.89 o 
   9  -6   4      210.67      207.85      6.25 o 
  10  -6   4       50.70       51.90      2.11 o 
  11  -6   4       15.28       18.56      1.33 o 
  -9  -5   4      447.41      441.75      6.34 o 
  -8  -5   4      177.19      177.90      2.71 o 
  -7  -5   4        0.02        1.07      0.28 o 
  -6  -5   4      213.15      212.30      3.41 o 
  -5  -5   4       75.14       75.81      1.64 o 
  -4  -5   4       72.72       61.47      1.41 o 
  -3  -5   4      859.17      861.76     14.71 o 
  -2  -5   4       39.04       35.13      1.62 o 
  -1  -5   4      505.37      462.69      6.26 o 
   0  -5   4      730.25      755.85      9.49 o 
   1  -5   4       89.89       89.54      1.84 o 
   2  -5   4     1168.50     1170.33     14.24 o 
   3  -5   4       19.84       20.36      0.97 o 
   4  -5   4      254.81      239.68      3.64 o 
   5  -5   4      394.20      371.45      5.22 o 
   6  -5   4      408.58      393.71      6.87 o 
   7  -5   4       76.64       70.80      2.15 o 
   8  -5   4        4.87        5.86      0.77 o 
   9  -5   4       22.96       23.06      1.34 o 
  10  -5   4       87.69       78.97      2.63 o 
  11  -5   4       71.32       68.55      2.53 o 
 -12  -4   4       63.02       61.58      3.12 o 
 -11  -4   4      277.02      286.46      8.43 o 
 -10  -4   4       10.12       11.74      0.85 o 
  -9  -4   4      567.84      570.52     11.79 o 
  -8  -4   4        2.35        3.00      0.56 o 
  -7  -4   4      219.66      207.36      7.34 o 
  -6  -4   4        2.21        3.25      0.47 o 
  -5  -4   4     1643.86     1604.55     19.26 o 
  -4  -4   4      712.89      730.52      9.19 o 
  -3  -4   4      423.00      426.75      5.65 o 
  -2  -4   4      166.80      168.43      3.42 o 
  -1  -4   4      415.75      490.41      7.27 o 
   0  -4   4      494.51      506.50      6.51 o 
   1  -4   4     1286.75     1325.33     15.89 o 
   2  -4   4      201.03      202.25      3.03 o 
   3  -4   4      999.16      987.43     12.09 o 
   4  -4   4      502.28      503.12      6.59 o 
   5  -4   4       21.70       13.87      0.79 o 
   6  -4   4      326.50      322.77      5.78 o 
   7  -4   4      264.24      259.78      5.03 o 
   8  -4   4      192.88      161.28      4.90 o 
   9  -4   4      401.53      399.28      7.35 o 
  10  -4   4       37.97       42.42      2.21 o 
  11  -4   4       79.87       81.55      2.73 o 
  12  -4   4       85.83       82.35      4.99 o 
 -12  -3   4       23.27       21.52      1.88 o 
 -11  -3   4       13.33       14.30      1.03 o 
 -10  -3   4       11.47       12.76      0.94 o 
  -9  -3   4       30.09       27.27      1.30 o 
  -8  -3   4        6.46        7.32      0.54 o 
  -7  -3   4      822.93      802.38     10.19 o 
  -6  -3   4      299.68      273.09      4.02 o 
  -5  -3   4      250.29      250.39      3.17 o 
  -4  -3   4        6.60        8.46      1.19 o 
  -3  -3   4       83.58       72.93      1.40 o 
  -2  -3   4      656.01      685.59      8.49 o 
  -1  -3   4      214.21      258.64      3.56 o 
   0  -3   4       48.21       41.85      1.03 o 
   1  -3   4      203.47      167.12      2.50 o 
   2  -3   4      147.31      127.88      2.06 o 
   3  -3   4       74.35       69.41      1.36 o 
   4  -3   4      671.19      644.99      8.14 o 
   5  -3   4        4.83        8.90      0.62 o 
   6  -3   4      869.23      763.23     11.87 o 
   7  -3   4      742.55      716.70     11.40 o 
   8  -3   4      135.19      113.73      2.89 o 
   9  -3   4       81.99       80.98      3.38 o 
  10  -3   4      361.33      352.43      6.79 o 
  11  -3   4       83.99       76.27      2.58 o 
  12  -3   4        1.44        2.22      0.70 o 
 -13  -2   4       87.33       94.04      4.46 o 
 -12  -2   4       27.76       26.69      1.43 o 
 -11  -2   4       18.65       19.51      1.18 o 
 -10  -2   4      234.73      233.30      4.86 o 
  -9  -2   4      298.36      282.53      6.29 o 
  -8  -2   4      103.72       88.24      2.92 o 
  -7  -2   4      277.25      269.81      4.04 o 
  -6  -2   4      165.79      176.57      2.84 o 
  -5  -2   4      146.23      138.87      2.29 o 
  -4  -2   4       24.01       22.08      0.86 o 
  -3  -2   4      587.62      638.95      7.92 o 
  -2  -2   4       84.29      104.19      1.68 o 
  -1  -2   4     3700.71     4170.98     65.83 o 
   0  -2   4        5.19        6.18      0.31 o 
   1  -2   4      269.71      288.33      3.84 o 
   2  -2   4      134.55      157.78      2.34 o 
   3  -2   4        0.32        0.54      0.18 o 
   4  -2   4       32.28       28.29      0.77 o 
   5  -2   4       18.44       16.96      0.60 o 
   6  -2   4       63.47       53.09      3.55 o 
   7  -2   4        3.69        3.85      0.58 o 
   8  -2   4       61.18       57.55      1.89 o 
   9  -2   4      443.13      418.60      7.49 o 
  10  -2   4        0.76        1.56      0.59 o 
  11  -2   4        6.31        7.67      1.23 o 
  12  -2   4      148.75      148.71      5.32 o 
  13  -2   4       72.41       79.52      3.18 o 
 -13  -1   4      114.17      119.34      3.45 o 
 -12  -1   4        0.87        1.08      0.63 o 
 -11  -1   4      657.18      665.86     11.26 o 
 -10  -1   4       65.96       60.20      2.07 o 
  -9  -1   4       27.39       30.47      1.36 o 
  -8  -1   4      277.01      281.03      4.19 o 
  -7  -1   4      846.66      875.62     10.96 o 
  -6  -1   4       18.73       15.88      0.64 o 
  -5  -1   4     2080.41     2081.96     24.52 o 
  -4  -1   4      296.91      294.81      4.72 o 
  -3  -1   4     2000.54     2297.81     23.10 o 
  -2  -1   4       13.57       12.18      0.40 o 
  -1  -1   4      336.64      348.64      4.43 o 
   0  -1   4     1056.30     1162.17     15.09 o 
   1  -1   4     1391.19     1524.91     17.92 o 
   2  -1   4     1240.45     1314.72     15.55 o 
   3  -1   4      582.28      750.91      9.16 o 
   4  -1   4      171.40      181.11      2.66 o 
   5  -1   4        0.12        1.41      0.58 o 
   6  -1   4        0.02        1.60      0.41 o 
   7  -1   4     1856.45     1808.68     26.38 o 
   8  -1   4       15.80       16.79      1.00 o 
   9  -1   4       21.22       17.60      1.09 o 
  10  -1   4      100.41       94.51      3.58 o 
  11  -1   4       65.43       67.26      2.51 o 
  12  -1   4        0.57        2.03      0.71 o 
  13  -1   4       47.89       44.34      2.08 o 
 -13   0   4        2.38        7.72      1.09 o 
 -12   0   4       59.60       52.31      2.09 o 
 -11   0   4       70.04       61.62      3.27 o 
 -10   0   4      387.42      362.29      6.74 o 
  -9   0   4       51.21       53.91      1.83 o 
  -8   0   4       10.50        8.57      0.73 o 
  -7   0   4      480.69      464.71      8.94 o 
  -6   0   4       27.67       29.30      0.88 o 
  -5   0   4     1400.20     1465.74     17.46 o 
  -4   0   4      587.96      542.15      8.35 o 
  -3   0   4      741.31      811.13      9.81 o 
  -2   0   4      851.39      870.34     10.43 o 
  -1   0   4     3054.63     3199.18     45.81 o 
   0   0   4       77.61       86.94      3.11 o 
   1   0   4      435.47      453.73      9.92 o 
   2   0   4     5727.87     6180.00    120.68 o 
   3   0   4      393.29      437.33      6.28 o 
   4   0   4      232.38      271.22      3.68 o 
   5   0   4      866.32      938.65     11.41 o 
   6   0   4      973.93     1004.51     12.96 o 
   7   0   4       16.12       19.31      1.30 o 
   8   0   4      259.53      245.48      6.68 o 
   9   0   4       54.69       50.56      1.80 o 
  10   0   4      119.22      107.94      4.53 o 
  11   0   4      370.47      359.07      6.93 o 
  12   0   4      140.14      135.90      3.69 o 
  13   0   4        0.49        1.40      0.68 o 
 -13   1   4        2.35        4.09      1.18 o 
 -12   1   4        3.73        6.30      0.85 o 
 -11   1   4        4.29        5.04      0.90 o 
 -10   1   4      592.85      592.18     11.10 o 
  -9   1   4       30.67       28.49      1.32 o 
  -8   1   4      132.75      130.71      3.00 o 
  -7   1   4       60.14       62.09      1.37 o 
  -6   1   4      588.63      617.73      7.99 o 
  -5   1   4       14.85       13.15      0.53 o 
  -4   1   4     1104.78     1105.67     13.24 o 
  -3   1   4        3.91        1.90      0.22 o 
  -2   1   4      296.02      350.21      3.85 o 
  -1   1   4      184.14      187.77      3.16 o 
   0   1   4     1999.85     2198.35     25.73 o 
   1   1   4      321.53      355.00      4.46 o 
   2   1   4      340.19      354.91      4.83 o 
   3   1   4      465.97      472.52      5.93 o 
   4   1   4       91.45      103.44      1.71 o 
   5   1   4     2552.92     2686.93     31.34 o 
   6   1   4     1227.94     1354.57     16.23 o 
   7   1   4      233.99      239.60      4.50 o 
   8   1   4       84.45       88.50      4.81 o 
   9   1   4      113.88      110.31      2.82 o 
  10   1   4      157.62      147.17      3.55 o 
  11   1   4      392.01      371.91      7.39 o 
  12   1   4      188.57      181.29      4.40 o 
  13   1   4        9.90        9.94      1.16 o 
 -13   2   4       44.83       46.81      2.08 o 
 -12   2   4      115.71      111.38      3.25 o 
 -11   2   4       81.65       74.33      2.47 o 
 -10   2   4        0.20        0.10      0.48 o 
  -9   2   4      240.22      235.69      4.75 o 
  -8   2   4      200.88      191.03      7.10 o 
  -7   2   4     1262.53     1300.76     24.13 o 
  -6   2   4       47.16       49.17      1.15 o 
  -5   2   4       19.94       11.45      0.50 o 
  -4   2   4        1.50        0.36      0.25 o 
  -3   2   4      263.58      269.66      3.60 o 
  -2   2   4        7.02        6.46      0.30 o 
  -1   2   4     1319.11     1402.53     16.46 o 
   0   2   4      127.68      124.15      1.79 o 
   1   2   4      225.62      255.70      3.34 o 
   2   2   4       61.17       77.41      1.63 o 
   3   2   4       80.84       93.62      2.26 o 
   4   2   4      854.49     1000.63     12.02 o 
   5   2   4        2.33        3.92      0.74 o 
   6   2   4     1556.77     1551.02     18.47 o 
   7   2   4       86.30       79.66      2.10 o 
   8   2   4      201.45      191.32      3.94 o 
   9   2   4       44.09       38.81      1.54 o 
  10   2   4        6.81        6.13      0.78 o 
  11   2   4       46.34       44.58      1.85 o 
  12   2   4      306.00      298.58      6.18 o 
  13   2   4        5.26        7.42      0.95 o 
 -13   3   4      339.53      348.71      8.87 o 
 -12   3   4      511.89      524.97      9.56 o 
 -11   3   4        8.62       10.46      0.99 o 
 -10   3   4      408.68      393.44      7.25 o 
  -9   3   4       14.87       12.84      0.92 o 
  -8   3   4        5.47        7.33      0.71 o 
  -7   3   4      628.77      610.29      9.74 o 
  -6   3   4      228.76      221.56      3.30 o 
  -5   3   4       25.23       29.32      0.84 o 
  -4   3   4     1413.06     1424.05     16.90 o 
  -3   3   4       69.50       42.97      0.93 o 
  -2   3   4      180.47      171.22      2.43 o 
  -1   3   4      411.73      469.15      5.80 o 
   0   3   4      918.04     1113.69     19.54 o 
   1   3   4      156.76      179.35      2.55 o 
   2   3   4      395.07      396.24      5.01 o 
   3   3   4     1781.46     1839.67     21.54 o 
   4   3   4      447.43      453.08      5.79 o 
   5   3   4      324.99      306.34      4.18 o 
   6   3   4      307.45      314.48      4.35 o 
   7   3   4       19.57       19.04      1.15 o 
   8   3   4       16.81       16.90      0.97 o 
   9   3   4      118.74      114.29      2.88 o 
  10   3   4      370.13      361.14     11.07 o 
  11   3   4       95.60      100.44      2.91 o 
  12   3   4      288.33      310.84      6.39 o 
  13   3   4       21.31       25.25      2.36 o 
 -13   4   4      155.60      153.89      4.57 o 
 -12   4   4       81.52       85.88      2.85 o 
 -11   4   4      123.65      121.01      4.28 o 
 -10   4   4        5.41        4.50      0.77 o 
  -9   4   4        0.46        0.86      0.47 o 
  -8   4   4       22.29       18.07      1.05 o 
  -7   4   4       50.73       52.04      5.18 o 
  -6   4   4      928.15      936.66     11.56 o 
  -5   4   4        0.23        3.36      0.79 o 
  -4   4   4     1023.38     1077.05     12.99 o 
  -3   4   4     8158.74     8207.97     95.88 o 
  -2   4   4     1163.93     1299.06     15.40 o 
  -1   4   4      364.97      375.27      4.78 o 
   0   4   4     1422.58     1454.03     17.11 o 
   1   4   4     1272.11     1340.27     15.82 o 
   2   4   4        2.41        1.45      0.21 o 
   3   4   4     3670.26     3963.57     45.95 o 
   4   4   4      536.49      563.32      7.10 o 
   5   4   4     1283.57     1394.43     16.68 o 
   6   4   4     1593.63     1648.49     19.64 o 
   7   4   4      187.21      196.12      3.08 o 
   8   4   4       29.36       22.50      2.08 o 
   9   4   4      752.03      739.51     17.68 o 
  10   4   4      189.22      171.83      4.20 o 
  11   4   4       10.68       11.45      1.00 o 
  12   4   4      390.87      375.61      7.32 o 
  13   4   4        7.06       13.61      2.25 o 
 -12   5   4       28.17       26.70      1.57 o 
 -11   5   4       55.80       53.90      2.12 o 
 -10   5   4       49.04       47.70      4.25 o 
  -9   5   4        8.46        7.79      0.83 o 
  -8   5   4       68.70       64.91      2.03 o 
  -7   5   4       20.83       18.89      1.02 o 
  -6   5   4       11.06        9.79      1.66 o 
  -5   5   4      137.58      155.70      2.53 o 
  -4   5   4      129.10      132.93      2.19 o 
  -3   5   4      124.79      129.54      2.14 o 
  -2   5   4      478.43      465.22      5.94 o 
  -1   5   4        3.77        3.47      0.30 o 
   0   5   4     1166.93     1201.88     14.29 o 
   1   5   4       86.22      117.96      1.82 o 
   2   5   4       14.95       16.52      0.69 o 
   3   5   4      265.75      329.33      5.66 o 
   4   5   4       37.68       35.81      0.90 o 
   5   5   4      103.57      102.50      1.85 o 
   6   5   4      287.79      257.35      4.27 o 
   7   5   4      116.65       98.64      1.93 o 
   8   5   4       93.49       87.83      2.30 o 
   9   5   4      204.81      198.36      4.15 o 
  10   5   4      133.98      135.88      3.41 o 
  11   5   4        1.16        1.39      0.81 o 
  12   5   4      141.58      144.51      5.69 o 
  13   5   4      305.05      317.09      9.73 o 
 -12   6   4      483.02      516.29      9.60 o 
 -11   6   4       55.14       56.08      2.33 o 
 -10   6   4        0.23        1.31      0.56 o 
  -9   6   4       37.94       39.60      1.69 o 
  -8   6   4      233.64      239.95      4.84 o 
  -7   6   4       45.87       48.32      1.67 o 
  -6   6   4      717.15      757.79      9.66 o 
  -5   6   4      120.47      119.07      2.14 o 
  -4   6   4        0.87        0.78      0.25 o 
  -3   6   4       37.00       39.12      1.73 o 
  -2   6   4        0.75        1.22      0.25 o 
  -1   6   4      179.90      171.34      2.53 o 
   0   6   4        4.82        6.45      0.84 o 
   1   6   4      167.92      141.03      2.10 o 
   2   6   4       45.06       43.57      1.85 o 
   3   6   4      582.22      614.26     15.80 o 
   4   6   4       11.67       14.39      1.02 o 
   5   6   4       20.13       28.06      1.45 o 
   6   6   4       45.00       38.96      1.36 o 
   7   6   4       29.88       23.72      1.51 o 
   8   6   4       29.24       26.68      1.81 o 
   9   6   4       67.62       55.95      2.82 o 
  10   6   4        2.62        2.31      0.82 o 
  11   6   4        1.22        1.10      0.81 o 
  12   6   4        7.31        7.99      1.39 o 
 -12   7   4       90.51       99.77      3.19 o 
 -11   7   4       90.89       88.97      2.88 o 
 -10   7   4        0.17        0.28      0.60 o 
  -9   7   4      197.05      202.58      4.51 o 
  -8   7   4      258.24      258.08      5.18 o 
  -7   7   4        8.66        9.80      0.98 o 
  -6   7   4      229.20      215.36      3.44 o 
  -5   7   4      573.36      547.89      7.25 o 
  -4   7   4        0.49        1.90      0.38 o 
  -3   7   4      530.52      539.20      7.01 o 
  -2   7   4     1497.37     1501.59     17.95 o 
  -1   7   4       20.50       25.32      1.56 o 
   0   7   4     1012.65     1061.91     16.28 o 
   1   7   4      760.47      677.84     18.20 o 
   2   7   4      154.64      141.85      3.12 o 
   3   7   4      569.61      591.08     10.48 o 
   4   7   4      341.26      304.79     25.57 o 
   5   7   4      114.53      114.59      2.84 o 
   6   7   4      154.76      137.60      3.25 o 
   7   7   4       11.95       14.00      1.40 o 
   8   7   4       56.58       46.86      1.75 o 
   9   7   4       17.27       16.64      1.57 o 
  10   7   4       44.21       36.43      2.38 o 
  11   7   4       40.69       39.00      2.53 o 
  12   7   4        2.58        1.27      0.77 o 
 -11   8   4       65.93       74.84      2.65 o 
 -10   8   4        8.98       10.36      0.97 o 
  -9   8   4      138.75      137.89      3.54 o 
  -8   8   4       70.91       69.33      2.26 o 
  -7   8   4        0.92        1.28      0.46 o 
  -6   8   4       24.01       19.58      1.54 o 
  -5   8   4       36.98       37.32      1.27 o 
  -4   8   4      111.63      108.68      2.70 o 
  -3   8   4      113.14      104.57      6.01 o 
  -2   8   4       67.91       59.72      4.55 o 
  -1   8   4       11.11       12.31      0.86 o 
   0   8   4       61.48       50.65      1.70 o 
   1   8   4      111.25       91.32      2.78 o 
   2   8   4       57.42       46.16      1.64 o 
   3   8   4       54.07       44.07      1.74 o 
   4   8   4     1191.86     1151.82     17.94 o 
   5   8   4      452.95      459.30      8.13 o 
   6   8   4       66.70       56.74      1.98 o 
   7   8   4      366.04      370.65      7.01 o 
   8   8   4      206.71      204.10      4.55 o 
   9   8   4        6.50        7.69      1.17 o 
  10   8   4      209.72      224.64      7.22 o 
  11   8   4      176.12      186.75      6.53 o 
 -10   9   4        5.60        8.36      1.48 o 
  -9   9   4       27.30       23.54      2.08 o 
  -8   9   4       26.57       27.02      2.14 o 
  -7   9   4       51.80       48.23      2.71 o 
  -6   9   4      221.36      216.19      6.55 o 
  -5   9   4        3.65        4.80      0.65 o 
  -4   9   4       76.13       72.51      3.51 o 
  -3   9   4      112.88      112.56      2.89 o 
  -2   9   4      109.82       97.50      2.63 o 
  -1   9   4       37.10       35.78      1.47 o 
   0   9   4       54.19       54.18      1.87 o 
   1   9   4       97.88       93.31      2.58 o 
   2   9   4      523.48      521.76      9.03 o 
   3   9   4       61.12       50.71      1.87 o 
   4   9   4      651.61      631.41     11.83 o 
   5   9   4        7.32        5.09      0.69 o 
   6   9   4       57.57       47.74      1.89 o 
   7   9   4      264.39      257.23      5.47 o 
   8   9   4       58.73       62.93      2.25 o 
   9   9   4       20.34       21.04      1.83 o 
  10   9   4        0.92        1.69      0.82 o 
  -9  10   4        1.05        0.81      0.96 o 
  -8  10   4       15.90       17.40      1.83 o 
  -7  10   4        0.13        0.47      0.82 o 
  -6  10   4       34.51       36.67      2.42 o 
  -5  10   4       25.38       29.39      1.75 o 
  -4  10   4      202.76      194.32      4.35 o 
  -3  10   4       12.00       10.34      0.88 o 
  -2  10   4       26.03       22.40      1.26 o 
  -1  10   4       59.54       52.39      1.92 o 
   0  10   4       51.57       49.86      1.89 o 
   1  10   4      296.49      277.77      5.63 o 
   2  10   4       33.26       28.23      1.44 o 
   3  10   4      315.68      278.90      5.72 o 
   4  10   4      354.60      327.84      6.50 o 
   5  10   4      127.24      116.93      3.27 o 
   6  10   4        0.40        0.89      0.75 o 
   7  10   4       50.26       44.36      1.92 o 
   8  10   4       11.97       14.53      1.33 o 
   9  10   4        0.07        0.62      0.60 o 
  -8  11   4      124.59      133.74      5.39 o 
  -7  11   4      329.01      346.90      9.96 o 
  -6  11   4       10.11        7.94      1.35 o 
  -5  11   4      307.27      309.88      8.88 o 
  -4  11   4      180.21      178.09      4.25 o 
  -3  11   4        7.29        7.33      0.82 o 
  -2  11   4      191.73      179.87      4.26 o 
  -1  11   4      103.36       97.07      2.90 o 
   0  11   4      154.62      145.53      3.73 o 
   1  11   4       25.58       21.00      1.29 o 
   2  11   4      132.78      133.37      4.58 o 
   3  11   4       18.27       15.15      1.15 o 
   4  11   4      148.66      145.93      4.36 o 
   5  11   4       62.91       67.89      3.53 o 
   6  11   4        4.83        8.54      0.91 o 
   7  11   4        2.93        4.18      0.70 o 
   8  11   4       24.87       31.58      1.77 o 
  -7  12   4      111.49      124.29      5.23 o 
  -6  12   4      124.22      132.09      5.33 o 
  -5  12   4        2.09        3.12      1.16 o 
  -4  12   4        0.08        1.37      0.76 o 
  -3  12   4       29.91       30.28      1.58 o 
  -2  12   4        0.33        0.98      0.50 o 
  -1  12   4       51.22       47.16      2.01 o 
   0  12   4      129.92      123.70      3.49 o 
   1  12   4        3.77        2.69      1.01 o 
   2  12   4      134.62      133.16      3.71 o 
   3  12   4       12.46       12.89      1.39 o 
   4  12   4        1.78        4.46      0.83 o 
   5  12   4      320.59      326.32      6.95 o 
   6  12   4       29.62       27.95      1.60 o 
   7  12   4       50.83       60.73      2.42 o 
  -5  13   4        8.41       11.18      1.61 o 
  -4  13   4       16.36       21.98      2.13 o 
  -3  13   4       48.00       53.11      3.35 o 
  -2  13   4        3.68        4.58      0.74 o 
  -1  13   4       34.11       40.06      1.92 o 
   0  13   4        1.17        1.35      0.59 o 
   1  13   4        8.41        6.65      0.83 o 
   2  13   4       10.13        9.88      1.00 o 
   3  13   4        8.71        8.74      1.60 o 
   4  13   4       70.07       67.15      2.86 o 
   5  13   4       25.41       22.01      1.43 o 
  -2 -11   5        0.21        1.70      0.92 o 
  -1 -11   5        2.23        1.96      0.81 o 
   0 -11   5       96.92      105.64      5.09 o 
   1 -11   5       42.55       45.15      3.04 o 
  -5 -10   5        2.70        3.04      1.00 o 
  -4 -10   5      140.31      149.97      6.51 o 
  -3 -10   5       37.11       38.50      3.10 o 
  -2 -10   5        0.11        1.84      0.92 o 
  -1 -10   5       44.87       51.33      3.45 o 
   0 -10   5       96.54       91.67      4.61 o 
   1 -10   5        7.78        6.08      1.26 o 
   2 -10   5      167.89      177.40      6.59 o 
   3 -10   5      238.79      257.88      8.26 o 
  -7  -9   5       34.71       37.80      2.87 o 
  -6  -9   5        0.01        1.04      0.87 o 
  -5  -9   5        8.69        9.03      1.62 o 
  -4  -9   5        7.49        4.90      1.44 o 
  -3  -9   5        0.15        0.43      0.96 o 
  -2  -9   5        0.19        0.14      0.95 o 
  -1  -9   5        0.02        0.47      0.90 o 
   0  -9   5        0.12        0.75      0.90 o 
   1  -9   5        0.99        2.21      0.92 o 
   2  -9   5       12.28       17.92      1.07 o 
   3  -9   5        6.25        8.18      1.67 o 
   4  -9   5       65.74       69.15      3.08 o 
   6  -9   5       11.75       16.70      1.55 o 
   7  -9   5        7.38       11.57      1.30 o 
  -8  -8   5       54.30       57.36      3.55 o 
  -7  -8   5      231.88      258.17      8.83 o 
  -6  -8   5      476.13      522.10     14.52 o 
  -5  -8   5       17.35       15.07      1.28 o 
  -4  -8   5       41.88       37.37      2.65 o 
  -3  -8   5      191.81      181.36      6.47 o 
  -2  -8   5      274.27      286.67      8.78 o 
  -1  -8   5      130.20      121.07      4.91 o 
   0  -8   5      136.97      132.09      3.26 o 
   1  -8   5        2.46        4.44      0.66 o 
   2  -8   5       43.17       42.16      1.40 o 
   3  -8   5        4.30        5.67      1.10 o 
   4  -8   5       40.78       40.56      1.80 o 
   5  -8   5        9.56        9.36      1.26 o 
   6  -8   5      352.44      365.34      9.74 o 
   7  -8   5       28.47       30.21      2.13 o 
   8  -8   5       51.68       66.24      3.31 o 
  -9  -7   5      249.25      265.41      8.69 o 
  -8  -7   5        0.34        1.52      0.88 o 
  -7  -7   5       58.89       55.82      3.20 o 
  -6  -7   5      402.59      381.10     10.81 o 
  -5  -7   5      139.87      135.98      5.25 o 
  -4  -7   5        3.00        4.09      1.10 o 
  -3  -7   5      351.37      350.25      9.92 o 
  -2  -7   5      455.20      452.25      7.96 o 
  -1  -7   5       53.87       41.33      1.56 o 
   0  -7   5      167.68      149.48      3.40 o 
   1  -7   5      349.25      360.68      6.55 o 
   2  -7   5      126.41      119.10      2.32 o 
   3  -7   5       31.88       31.75      1.09 o 
   4  -7   5      314.21      302.05      4.06 o 
   5  -7   5       21.67       22.38      1.16 o 
   6  -7   5       49.85       49.61      1.81 o 
   7  -7   5      184.82      188.97      4.28 o 
   8  -7   5        0.43        1.29      0.50 o 
   9  -7   5      157.04      159.90      5.98 o 
  -9  -6   5        6.78       10.53      1.39 o 
  -8  -6   5        0.61        1.86      0.71 o 
  -7  -6   5        5.04        8.29      1.14 o 
  -6  -6   5      171.63      173.55      5.99 o 
  -5  -6   5      155.82      144.50      5.25 o 
  -4  -6   5       11.58       10.27      0.62 o 
  -3  -6   5       18.22       32.63      1.02 o 
  -2  -6   5      184.54      185.97      4.27 o 
  -1  -6   5      140.35      113.65      2.77 o 
   0  -6   5      358.59      357.23      5.10 o 
   1  -6   5      661.58      682.93      8.86 o 
   2  -6   5       11.68       12.83      0.68 o 
   3  -6   5      930.80      940.98     11.87 o 
   4  -6   5      418.37      421.43      5.93 o 
   5  -6   5       76.11       71.85      4.53 o 
   6  -6   5       90.22       93.95      2.57 o 
   7  -6   5       89.57       96.19      2.72 o 
   8  -6   5        0.03        0.83      0.47 o 
   9  -6   5       18.07       21.70      1.32 o 
  10  -6   5      330.57      359.94      7.17 o 
  -9  -5   5      112.12      123.09      4.58 o 
  -8  -5   5       65.14       69.54      2.17 o 
  -7  -5   5        2.09        3.16      0.44 o 
  -6  -5   5       32.06       32.20      1.01 o 
  -5  -5   5        0.42       -0.17      0.32 o 
  -4  -5   5      153.98      155.61      2.67 o 
  -3  -5   5        1.54        3.32      0.39 o 
  -2  -5   5      109.29       96.35      2.36 o 
  -1  -5   5      159.58      146.42      2.48 o 
   0  -5   5       61.89       64.93      1.44 o 
   1  -5   5       81.16       73.46      3.69 o 
   2  -5   5      297.57      276.82      4.24 o 
   3  -5   5     1715.30     1728.88     20.74 o 
   4  -5   5       26.05       26.70      1.31 o 
   5  -5   5       41.04       39.99      1.46 o 
   6  -5   5        2.10        2.88      0.56 o 
   7  -5   5      103.75       98.05      2.66 o 
   8  -5   5      194.02      179.01      4.10 o 
   9  -5   5        0.61        1.27      0.58 o 
  10  -5   5       24.45       21.22      1.36 o 
  11  -5   5      159.54      158.14      4.15 o 
 -12  -4   5        0.82        3.31      0.43 o 
 -11  -4   5      164.64      163.80      5.88 o 
 -10  -4   5       38.23       37.26      2.34 o 
  -9  -4   5       17.52       19.85      1.64 o 
  -8  -4   5      148.24      145.30      2.81 o 
  -7  -4   5       71.65       69.29      2.28 o 
  -6  -4   5        5.38        5.85      0.54 o 
  -5  -4   5      478.11      477.22      6.42 o 
  -4  -4   5      347.83      364.34      5.06 o 
  -3  -4   5      419.71      381.52      5.23 o 
  -2  -4   5       60.41       47.40      1.13 o 
  -1  -4   5       69.56       71.31      1.45 o 
   0  -4   5      804.65      833.31     10.35 o 
   1  -4   5     2620.43     2586.32     30.31 o 
   2  -4   5       14.38       13.26      0.60 o 
   3  -4   5      794.80      777.51      9.79 o 
   4  -4   5        0.42        1.57      0.53 o 
   5  -4   5      295.27      270.69      5.87 o 
   6  -4   5       15.21       15.63      0.94 o 
   7  -4   5       10.16        9.65      0.81 o 
   8  -4   5       82.20       84.44      2.50 o 
   9  -4   5       14.97       11.79      1.01 o 
  10  -4   5       50.70       52.00      2.10 o 
  11  -4   5       10.88       10.35      1.07 o 
 -12  -3   5       37.42       37.80      2.52 o 
 -11  -3   5      300.59      307.99      9.10 o 
 -10  -3   5      251.96      265.51      7.99 o 
  -9  -3   5       10.67       12.35      1.34 o 
  -8  -3   5      920.61      892.65     12.76 o 
  -7  -3   5      227.63      220.93      4.78 o 
  -6  -3   5     1754.10     1760.53     21.10 o 
  -5  -3   5      635.60      613.25      7.91 o 
  -4  -3   5      345.99      359.20      4.92 o 
  -3  -3   5        1.76        1.82      0.35 o 
  -2  -3   5      804.80      807.10      9.96 o 
  -1  -3   5      749.18      819.41     10.09 o 
   0  -3   5      247.00      256.28      5.86 o 
   1  -3   5     2365.88     2565.40     30.01 o 
   2  -3   5     1023.23      978.18     11.94 o 
   3  -3   5       58.45       67.80      1.40 o 
   4  -3   5      158.09      171.36      2.74 o 
   5  -3   5      662.80      651.79      8.37 o 
   6  -3   5      178.14      126.40      2.91 o 
   7  -3   5      189.92      211.93      4.34 o 
   8  -3   5      837.38      819.96     13.11 o 
   9  -3   5        5.14        3.58      0.72 o 
  10  -3   5      323.09      323.73      6.44 o 
  11  -3   5      274.28      272.40      5.86 o 
  12  -3   5       12.15       13.65      1.17 o 
 -12  -2   5       36.70       41.26      2.79 o 
 -11  -2   5      125.22      130.87      5.18 o 
 -10  -2   5        1.33        2.62      0.47 o 
  -9  -2   5       61.23       58.06      1.92 o 
  -8  -2   5      175.05      157.80      7.00 o 
  -7  -2   5       21.80       25.60      0.92 o 
  -6  -2   5        2.08        3.61      0.41 o 
  -5  -2   5       46.63       46.15      0.98 o 
  -4  -2   5       12.57       21.62      0.84 o 
  -3  -2   5        8.37        5.69      0.52 o 
  -2  -2   5      102.90       98.44      1.64 o 
  -1  -2   5       95.49       86.68      3.26 o 
   0  -2   5      263.85      312.27      4.25 o 
   1  -2   5      473.19      503.48      6.38 o 
   2  -2   5       94.19       87.64      1.56 o 
   3  -2   5        0.01        0.30      0.19 o 
   4  -2   5      184.04      168.59      2.63 o 
   5  -2   5       84.14       80.13      1.58 o 
   6  -2   5      263.18      268.63      4.96 o 
   7  -2   5      580.43      573.25      9.40 o 
   8  -2   5       58.39       67.39      2.12 o 
   9  -2   5       42.29       36.60      1.60 o 
  10  -2   5      298.96      290.61      5.88 o 
  11  -2   5      387.14      375.26      7.32 o 
  12  -2   5      363.04      360.57      8.50 o 
 -13  -1   5      268.64      269.69      8.83 o 
 -12  -1   5       22.90       22.28      2.07 o 
 -11  -1   5       94.29       93.15      2.74 o 
 -10  -1   5       18.65       18.64      1.12 o 
  -9  -1   5       98.60       99.70      2.65 o 
  -8  -1   5      156.38      145.05      2.91 o 
  -7  -1   5      476.83      483.30      6.54 o 
  -6  -1   5       47.05       47.38      1.19 o 
  -5  -1   5        0.12        0.94      0.30 o 
  -4  -1   5       30.02       30.96      0.74 o 
  -3  -1   5      282.35      316.45      4.23 o 
  -2  -1   5      189.08      215.96      2.98 o 
  -1  -1   5      712.19      737.82      9.01 o 
   0  -1   5      115.99      114.70      2.74 o 
   1  -1   5     1794.51     2019.24     23.64 o 
   2  -1   5      261.03      268.13      3.66 o 
   3  -1   5        0.32        0.46      0.19 o 
   4  -1   5        8.56        7.59      0.44 o 
   5  -1   5        0.53        1.82      0.27 o 
   6  -1   5       50.32       57.62      1.71 o 
   7  -1   5        0.94        1.14      0.43 o 
   8  -1   5       25.08       26.31      1.32 o 
   9  -1   5      190.52      179.66      4.23 o 
  10  -1   5      162.65      157.96      6.70 o 
  11  -1   5       32.31       29.47      1.60 o 
  12  -1   5       40.75       39.69      1.92 o 
  13  -1   5       52.22       50.39      2.20 o 
 -13   0   5       19.16       26.47      2.30 o 
 -12   0   5      124.75      120.12      5.12 o 
 -11   0   5      210.64      203.89      5.25 o 
 -10   0   5      224.32      224.53      4.75 o 
  -9   0   5      475.71      471.78      9.21 o 
  -8   0   5      509.46      535.83      8.90 o 
  -7   0   5      747.46      744.54      9.50 o 
  -6   0   5      258.81      247.01      3.66 o 
  -5   0   5       73.37       76.37      1.49 o 
  -4   0   5      260.81      227.05      3.90 o 
  -3   0   5      988.71     1087.78     13.03 o 
  -2   0   5        1.49        0.94      0.27 o 
  -1   0   5      545.70      490.97     12.23 o 
   0   0   5       43.02       38.71      1.14 o 
   1   0   5      915.28     1007.28     12.04 o 
   2   0   5       62.97       65.64      1.20 o 
   3   0   5     1751.51     2020.38     35.23 o 
   4   0   5      319.20      361.50      4.81 o 
   5   0   5     1024.57     1119.33     13.55 o 
   6   0   5      581.22      572.49      7.36 o 
   7   0   5      632.07      675.80     10.73 o 
   8   0   5       70.21       71.65      2.13 o 
   9   0   5      111.20      103.45      3.98 o 
  10   0   5      331.81      316.65      9.92 o 
  11   0   5       87.73       75.49      2.52 o 
  12   0   5       35.19       35.78      1.81 o 
  13   0   5        0.17        0.89      0.60 o 
 -13   1   5       88.52       87.43      4.42 o 
 -12   1   5        1.29        2.93      0.66 o 
 -11   1   5      260.74      250.85      5.31 o 
 -10   1   5       85.77       79.95      2.44 o 
  -9   1   5       13.30       14.99      0.99 o 
  -8   1   5        2.47        3.04      0.59 o 
  -7   1   5      427.53      418.26      5.72 o 
  -6   1   5      218.05      241.65      3.58 o 
  -5   1   5       77.75       71.91      1.42 o 
  -4   1   5      578.00      541.90      6.87 o 
  -3   1   5     1479.30     1606.62     18.96 o 
  -2   1   5      138.30      140.81      2.04 o 
  -1   1   5      486.52      492.26      7.67 o 
   0   1   5      412.56      400.71      5.08 o 
   1   1   5     1135.73     1291.61     15.28 o 
   2   1   5     2464.63     2849.10     33.09 o 
   3   1   5       50.48       30.97      0.81 o 
   4   1   5      288.03      322.89      4.37 o 
   5   1   5     1002.62      975.73     11.90 o 
   6   1   5      562.30      520.16      6.76 o 
   7   1   5        0.94        1.20      0.81 o 
   8   1   5        0.07        0.52      0.39 o 
   9   1   5      111.31       98.86      2.67 o 
  10   1   5      153.29      146.35      3.58 o 
  11   1   5      378.28      380.98      7.26 o 
  12   1   5      115.07      120.18      3.43 o 
  13   1   5        8.06       11.74      1.12 o 
 -13   2   5        9.22       10.93      2.31 o 
 -12   2   5        4.63        6.13      0.80 o 
 -11   2   5       24.04       22.29      1.34 o 
 -10   2   5        2.56        2.43      0.64 o 
  -9   2   5        5.98        4.65      0.70 o 
  -8   2   5      464.23      407.37     23.70 o 
  -7   2   5       30.98       31.81      0.98 o 
  -6   2   5        1.06        1.78      0.32 o 
  -5   2   5      134.54      145.94      2.36 o 
  -4   2   5      244.93      236.46      3.35 o 
  -3   2   5       86.57      126.04      2.43 o 
  -2   2   5      530.56      515.93      6.42 o 
  -1   2   5      247.43      288.35      3.76 o 
   0   2   5      679.38      643.92      7.85 o 
   1   2   5       91.11       98.03      1.55 o 
   2   2   5     1407.58     1513.74     17.84 o 
   3   2   5       80.19       80.06      1.43 o 
   4   2   5       38.90       45.45      1.04 o 
   5   2   5       34.36       30.61      0.92 o 
   6   2   5     1995.13     2066.22     24.42 o 
   7   2   5     2397.65     2272.14    164.33 o 
   8   2   5      204.30      195.39      4.03 o 
   9   2   5      301.58      287.67      5.51 o 
  10   2   5      288.21      281.40      5.62 o 
  11   2   5       86.38       83.72      2.63 o 
  12   2   5      103.42       95.06      2.97 o 
  13   2   5        4.32        5.37      0.92 o 
 -13   3   5       59.71       63.15      2.44 o 
 -12   3   5       44.94       51.73      4.29 o 
 -11   3   5       40.43       41.42      1.83 o 
 -10   3   5        5.43        5.54      0.80 o 
  -9   3   5       38.38       33.40      1.47 o 
  -8   3   5       80.24       80.34      4.37 o 
  -7   3   5      254.75      255.21      3.83 o 
  -6   3   5       40.17       40.39      1.08 o 
  -5   3   5      292.33      261.63      3.74 o 
  -4   3   5     1040.86     1096.10     13.22 o 
  -3   3   5     2205.73     2365.25     27.64 o 
  -2   3   5      798.05      984.39     10.19 o 
  -1   3   5      216.99      243.57      3.29 o 
   0   3   5      608.85      694.16     10.14 o 
   1   3   5       10.78       12.68      0.70 o 
   2   3   5      469.36      473.86      5.99 o 
   3   3   5      177.27      171.31      2.54 o 
   4   3   5      578.36      582.20      7.33 o 
   5   3   5      129.47      144.68      2.34 o 
   6   3   5       33.50       29.44      0.88 o 
   7   3   5        9.43        9.42      1.13 o 
   8   3   5       27.76       25.79      1.20 o 
   9   3   5        7.38        6.34      0.81 o 
  10   3   5       49.72       42.87      1.73 o 
  11   3   5       79.10       71.36      2.39 o 
  12   3   5       54.09       47.07      2.01 o 
  13   3   5       54.27       60.68      3.10 o 
 -13   4   5       91.55       94.42      3.89 o 
 -12   4   5      266.11      275.35      5.95 o 
 -11   4   5      106.29      102.82      4.88 o 
 -10   4   5        1.13        1.65      0.58 o 
  -9   4   5      150.45      149.59      3.54 o 
  -8   4   5      641.44      667.69     10.83 o 
  -7   4   5      370.41      373.53      6.49 o 
  -6   4   5      109.46       98.45      2.14 o 
  -5   4   5       44.90       44.23      1.13 o 
  -4   4   5      162.55      195.19      2.95 o 
  -3   4   5     2150.48     2074.49     29.59 o 
  -2   4   5     4865.04     5084.76     59.51 o 
  -1   4   5      121.15      127.29      1.96 o 
   0   4   5        1.35        6.03      0.33 o 
   1   4   5     1186.39     1232.01     14.64 o 
   2   4   5        0.58        2.10      0.28 o 
   3   4   5      155.93      139.04      2.18 o 
   4   4   5       90.92       94.32      1.69 o 
   5   4   5       17.52       18.26      0.67 o 
   6   4   5      183.60      179.65      2.85 o 
   7   4   5       34.24       34.32      1.07 o 
   8   4   5       73.38       79.02      1.80 o 
   9   4   5      127.98      129.36      3.17 o 
  10   4   5       39.91       34.95      1.55 o 
  11   4   5       79.12       81.78      2.60 o 
  12   4   5       96.28      100.28      3.05 o 
  13   4   5       13.26       15.53      1.75 o 
 -12   5   5       15.50       19.83      1.37 o 
 -11   5   5      204.84      205.39      4.76 o 
 -10   5   5       12.55       12.79      1.06 o 
  -9   5   5      363.20      361.88      7.31 o 
  -8   5   5      325.53      327.24      6.06 o 
  -7   5   5       34.72       32.57      1.33 o 
  -6   5   5      665.78      654.85      8.46 o 
  -5   5   5      216.59      228.72      3.45 o 
  -4   5   5      193.41      164.69      2.61 o 
  -3   5   5      155.03      139.60      2.26 o 
  -2   5   5     1378.04     1473.96     17.51 o 
  -1   5   5        0.89        3.80      0.35 o 
   0   5   5     1436.28     1400.92     16.62 o 
   1   5   5       82.38       61.73      1.19 o 
   2   5   5        1.72        1.78      0.23 o 
   3   5   5       99.47       93.37      1.65 o 
   4   5   5       84.67       67.31      1.38 o 
   5   5   5      510.42      536.69      6.97 o 
   6   5   5      771.63      792.52      9.98 o 
   7   5   5      707.95      704.96      9.06 o 
   8   5   5      290.92      290.33      5.35 o 
   9   5   5      149.75      146.50      3.35 o 
  10   5   5      509.78      522.62      9.86 o 
  11   5   5       49.73       48.89      2.95 o 
  12   5   5       83.60       86.88      4.17 o 
 -12   6   5       58.17       64.04      2.48 o 
 -11   6   5       64.57       62.28      2.35 o 
 -10   6   5       56.60       61.80      2.24 o 
  -9   6   5       59.45       58.50      2.08 o 
  -8   6   5        0.20        0.14      0.42 o 
  -7   6   5       28.81       30.11      1.31 o 
  -6   6   5      137.22      126.17      5.30 o 
  -5   6   5        0.99        2.31      0.76 o 
  -4   6   5       86.69       81.11      1.63 o 
  -3   6   5        2.02        1.30      0.28 o 
  -2   6   5      409.79      417.88      5.51 o 
  -1   6   5       49.35       54.64      1.50 o 
   0   6   5        7.13        5.55      0.31 o 
   1   6   5       10.35        9.76      0.40 o 
   2   6   5      707.15      766.01      9.46 o 
   3   6   5      145.84      159.77      3.07 o 
   4   6   5      147.21      141.43      3.15 o 
   5   6   5        4.30        7.53      0.67 o 
   6   6   5      263.13      247.45      3.74 o 
   7   6   5      359.56      362.67     10.43 o 
   8   6   5       22.84       24.63      1.79 o 
   9   6   5       80.62       71.22      3.23 o 
  10   6   5      346.80      362.21      9.81 o 
  11   6   5       24.21       27.90      2.31 o 
  12   6   5       75.40       79.79      4.03 o 
 -11   7   5      207.65      204.05      4.85 o 
 -10   7   5       82.65       84.76      2.71 o 
  -9   7   5      219.65      229.97      4.94 o 
  -8   7   5      141.96      150.48      3.58 o 
  -7   7   5        0.79        1.19      0.48 o 
  -6   7   5       17.12       19.40      0.81 o 
  -5   7   5       27.22       29.77      0.99 o 
  -4   7   5      340.34      320.81      4.58 o 
  -3   7   5      195.93      190.30      2.98 o 
  -2   7   5       67.89       66.02      1.39 o 
  -1   7   5        7.40        7.52      0.37 o 
   0   7   5       15.40       16.04      0.89 o 
   1   7   5        4.18        2.94      0.51 o 
   2   7   5       26.71       27.24      1.16 o 
   3   7   5       17.83       13.39      0.88 o 
   4   7   5        1.52        1.40      0.42 o 
   5   7   5      179.31      195.37      4.10 o 
   6   7   5       19.27       16.69      1.00 o 
   7   7   5      138.78      111.84      2.90 o 
   8   7   5       17.10       12.98      1.35 o 
   9   7   5       45.15       50.19      2.73 o 
  10   7   5       22.32       23.69      1.91 o 
  11   7   5       41.33       48.07      2.08 o 
  12   7   5       10.61        9.27      1.38 o 
 -11   8   5      143.38      164.43      4.27 o 
 -10   8   5       32.89       34.87      1.72 o 
  -9   8   5       20.12       20.45      1.28 o 
  -8   8   5      397.97      429.19      7.76 o 
  -7   8   5       73.94       68.81      2.49 o 
  -6   8   5       10.99       10.32      0.70 o 
  -5   8   5      217.39      211.58      5.24 o 
  -4   8   5      814.50      796.04     12.69 o 
  -3   8   5       18.05       17.14      1.01 o 
  -2   8   5      761.37      730.18     11.75 o 
  -1   8   5      460.75      417.31      8.37 o 
   0   8   5      352.21      363.69      6.51 o 
   1   8   5      224.96      207.18      4.23 o 
   2   8   5      602.08      607.90     10.09 o 
   3   8   5        6.56        5.08      0.67 o 
   4   8   5      373.04      355.08      6.55 o 
   5   8   5      810.30      804.99     13.11 o 
   6   8   5        2.31        2.56      0.56 o 
   7   8   5      243.01      234.93      4.98 o 
   8   8   5       61.29       60.91      2.11 o 
   9   8   5       24.64       22.83      1.94 o 
  10   8   5       47.87       41.65      2.68 o 
  11   8   5       61.98       63.23      3.38 o 
 -10   9   5       11.78       12.83      1.64 o 
  -9   9   5       41.75       43.85      2.75 o 
  -8   9   5       13.36       14.96      1.64 o 
  -7   9   5      119.36      124.92      4.65 o 
  -6   9   5        8.44        7.39      1.12 o 
  -5   9   5       95.23       93.90      2.60 o 
  -4   9   5      235.12      246.32      4.98 o 
  -3   9   5       74.99       64.81      2.07 o 
  -2   9   5     1592.33     1611.87     24.44 o 
  -1   9   5      263.97      257.80      5.11 o 
   0   9   5      144.04      133.61      3.24 o 
   1   9   5      432.00      423.28      7.57 o 
   2   9   5      971.67      924.27     14.80 o 
   3   9   5       92.84       82.37      2.45 o 
   4   9   5      190.82      181.95      4.13 o 
   5   9   5       69.71       63.90      2.19 o 
   6   9   5      203.48      193.62      4.43 o 
   7   9   5       46.99       43.43      1.82 o 
   8   9   5      506.61      491.07      9.00 o 
   9   9   5       50.79       48.27      2.84 o 
  10   9   5        6.20       10.27      1.42 o 
  -9  10   5        3.97        6.08      1.26 o 
  -8  10   5       14.88       15.81      1.73 o 
  -7  10   5       29.62       33.99      2.40 o 
  -6  10   5       18.08       22.65      1.88 o 
  -5  10   5      102.14       99.57      2.82 o 
  -4  10   5      153.76      143.02      3.54 o 
  -3  10   5        0.47        0.83      0.92 o 
  -2  10   5        3.66        2.95      0.65 o 
  -1  10   5       38.14       34.50      2.18 o 
   0  10   5       95.93       92.15      2.68 o 
   1  10   5       30.64       28.23      2.11 o 
   2  10   5        1.94        1.38      0.53 o 
   3  10   5       74.27       72.31      2.37 o 
   4  10   5       78.70       76.95      2.50 o 
   5  10   5        0.50        0.83      0.53 o 
   6  10   5        9.92       11.64      1.00 o 
   7  10   5        6.91        6.24      0.88 o 
   8  10   5      302.89      281.51     10.74 o 
   9  10   5       29.78       30.51      2.31 o 
  -8  11   5        0.62        0.12      0.86 o 
  -7  11   5      192.10      201.36      6.78 o 
  -6  11   5      104.25      115.78      4.71 o 
  -5  11   5       33.04       33.22      1.50 o 
  -4  11   5      121.61      124.31      3.36 o 
  -3  11   5       19.14       19.01      1.20 o 
  -2  11   5       29.35       28.53      2.47 o 
  -1  11   5       36.08       36.36      1.69 o 
   0  11   5       25.17       25.33      1.41 o 
   1  11   5      106.19       97.55      2.91 o 
   2  11   5       39.31       32.45      1.61 o 
   3  11   5       57.06       50.56      2.05 o 
   4  11   5       10.41       10.93      1.02 o 
   5  11   5        2.34        2.72      0.67 o 
   6  11   5        5.83        4.04      0.75 o 
   7  11   5        0.41        0.65      0.58 o 
   8  11   5        7.89       11.18      0.97 o 
  -7  12   5       17.47       21.87      2.10 o 
  -6  12   5      100.27      111.10      4.78 o 
  -5  12   5        9.12        8.42      1.49 o 
  -4  12   5       27.24       30.75      1.57 o 
  -3  12   5       18.03       19.19      2.12 o 
  -2  12   5        0.36        1.26      0.65 o 
  -1  12   5      309.60      309.63      6.45 o 
   0  12   5       97.28       86.59      2.82 o 
   1  12   5       43.91       46.16      2.01 o 
   2  12   5      143.42      137.73      3.77 o 
   3  12   5       75.91       72.24      2.72 o 
   4  12   5       56.00       52.18      2.21 o 
   5  12   5      158.98      152.05      4.16 o 
   6  12   5      480.59      507.24      9.72 o 
   7  12   5        2.38        5.29      1.90 o 
  -5  13   5       99.66       98.00      4.53 o 
  -4  13   5        3.35        4.29      1.29 o 
  -3  13   5      200.34      203.99      4.98 o 
  -2  13   5       20.02       23.31      1.46 o 
  -1  13   5       40.45       34.01      1.76 o 
   0  13   5       41.98       37.34      1.86 o 
   1  13   5        0.63        1.43      0.61 o 
   2  13   5       42.68       37.00      1.90 o 
   3  13   5       82.65       83.00      2.94 o 
   4  13   5       15.47       19.48      1.37 o 
   5  13   5       57.14       64.33      2.56 o 
  -1  14   5        0.47        1.28      0.42 o 
   0  14   5        0.77        4.24      0.63 o 
   1  14   5        1.31        3.77      1.39 o 
  -3 -10   6      786.38      860.87     22.31 o 
  -2 -10   6       98.56      109.09      5.44 o 
  -1 -10   6      362.09      373.93     11.70 o 
   0 -10   6      160.93      167.86      6.81 o 
   1 -10   6       21.20       22.42      2.23 o 
   2 -10   6      217.54      224.26      7.85 o 
   3 -10   6      169.77      184.91      6.62 o 
  -6  -9   6        0.45        1.03      0.87 o 
  -5  -9   6       13.92       12.26      1.88 o 
  -4  -9   6       46.11       46.44      2.30 o 
  -3  -9   6        0.09        2.76      0.82 o 
  -2  -9   6        7.85        9.03      1.08 o 
  -1  -9   6       52.91       49.43      2.32 o 
   0  -9   6       28.86       28.58      1.73 o 
   1  -9   6        7.44        5.65      1.49 o 
   2  -9   6        9.80       11.04      1.66 o 
   3  -9   6        1.92        1.87      0.75 o 
  -8  -8   6       67.62       63.18      3.87 o 
  -7  -8   6      197.40      198.89      7.64 o 
  -6  -8   6       66.14       75.87      4.04 o 
  -5  -8   6        4.19        6.00      1.16 o 
  -4  -8   6       33.32       35.65      2.65 o 
  -3  -8   6       47.58       43.65      2.86 o 
  -2  -8   6       33.03       34.67      2.51 o 
  -1  -8   6        3.46        3.47      0.99 o 
   0  -8   6       49.49       52.38      3.03 o 
   1  -8   6       70.48       80.50      3.81 o 
   2  -8   6       10.24       11.90      1.35 o 
   3  -8   6       38.81       40.95      1.82 o 
  -9  -7   6       43.03       51.67      3.33 o 
  -8  -7   6       39.51       39.88      1.99 o 
  -7  -7   6       18.52       18.73      1.86 o 
  -6  -7   6        0.94        1.43      0.77 o 
  -5  -7   6      172.68      162.93      6.09 o 
  -4  -7   6       16.15       13.59      1.62 o 
  -3  -7   6      158.31      154.41      5.77 o 
  -2  -7   6      428.87      431.91     11.79 o 
  -1  -7   6        2.20        5.13      1.19 o 
   0  -7   6       78.00       71.64      3.52 o 
   1  -7   6      116.92      108.56      4.38 o 
   2  -7   6       17.60       19.03      1.07 o 
   3  -7   6      421.88      427.37      8.77 o 
   4  -7   6      340.91      354.59      5.34 o 
   5  -7   6       31.81       30.52      1.37 o 
   6  -7   6      112.21      107.86      2.92 o 
   7  -7   6        1.25        3.17      0.66 o 
   8  -7   6       63.15       70.41      2.41 o 
   9  -7   6        1.75        2.65      0.84 o 
  -9  -6   6      168.28      182.36      6.38 o 
  -8  -6   6      420.43      421.08     11.65 o 
  -7  -6   6      199.13      207.22      7.00 o 
  -6  -6   6      315.33      322.42      9.49 o 
  -5  -6   6      501.36      502.98     13.18 o 
  -4  -6   6       52.45       58.46      3.20 o 
  -3  -6   6      142.85      144.87      5.30 o 
  -2  -6   6      114.99      123.98      3.04 o 
  -1  -6   6      224.27      194.15     13.53 o 
   0  -6   6        0.18        0.27      0.52 o 
   1  -6   6       10.15       13.10      1.15 o 
   2  -6   6        7.55        6.73      0.61 o 
   3  -6   6       62.56       60.54      1.54 o 
   4  -6   6      248.90      251.92      4.02 o 
   5  -6   6        7.69        9.77      1.07 o 
   6  -6   6       80.96       85.67      4.90 o 
   7  -6   6      125.77      124.51      3.23 o 
   8  -6   6       93.08       94.00      3.24 o 
   9  -6   6        2.18        3.09      0.68 o 
  10  -6   6      217.80      224.01      7.40 o 
  -9  -5   6       10.53       12.94      1.13 o 
  -8  -5   6       89.66       90.60      2.63 o 
  -7  -5   6        2.43        3.74      0.48 o 
  -6  -5   6       21.99       25.59      1.60 o 
  -5  -5   6      181.77      178.59      5.65 o 
  -4  -5   6       47.96       42.15      1.59 o 
  -3  -5   6      103.72       74.93      2.18 o 
  -2  -5   6      422.20      377.88      6.85 o 
  -1  -5   6      437.41      457.49      7.86 o 
   0  -5   6        6.73        8.79      1.62 o 
   1  -5   6      179.50      172.13      2.88 o 
   2  -5   6      650.59      635.77      8.32 o 
   3  -5   6        2.48        3.40      0.44 o 
   4  -5   6      515.44      495.91      6.78 o 
   5  -5   6      264.81      274.11      7.09 o 
   6  -5   6        1.58        2.25      0.53 o 
   7  -5   6      463.84      469.71     10.01 o 
   8  -5   6      229.60      222.82      4.84 o 
   9  -5   6       81.58       80.46      2.64 o 
  10  -5   6       20.99       27.65      2.77 o 
 -11  -4   6       19.69       25.35      1.83 o 
 -10  -4   6       82.33       87.61      3.79 o 
  -9  -4   6       10.22       15.87      0.91 o 
  -8  -4   6       46.01       46.21      1.76 o 
  -7  -4   6       84.12       92.75      2.61 o 
  -6  -4   6      199.93      176.12      3.90 o 
  -5  -4   6      380.01      329.99      6.10 o 
  -4  -4   6       29.83       24.16      1.16 o 
  -3  -4   6      132.53      102.92      4.75 o 
  -2  -4   6        4.80        2.55      0.50 o 
  -1  -4   6       77.66       67.16      3.39 o 
   0  -4   6      300.81      293.72      5.40 o 
   1  -4   6      230.49      223.87      6.63 o 
   2  -4   6      176.35      155.78      2.61 o 
   3  -4   6      904.08      895.84     13.84 o 
   4  -4   6       27.89       29.47      1.15 o 
   5  -4   6       95.70       98.65      2.00 o 
   6  -4   6       62.33       54.42      1.80 o 
   7  -4   6        9.64        8.91      0.93 o 
   8  -4   6       35.07       32.55      1.51 o 
   9  -4   6       11.16       10.77      1.00 o 
  10  -4   6        8.58        9.13      0.97 o 
  11  -4   6       58.11       57.51      2.29 o 
 -12  -3   6       42.07       45.80      2.83 o 
 -11  -3   6      212.03      233.76      7.61 o 
 -10  -3   6      237.48      243.56      7.56 o 
  -9  -3   6       92.75       94.97      3.99 o 
  -8  -3   6      139.45      146.39      3.51 o 
  -7  -3   6      358.07      372.88     12.29 o 
  -6  -3   6       41.64       36.74      2.50 o 
  -5  -3   6      390.87      380.86      6.75 o 
  -4  -3   6       30.55       32.84      1.31 o 
  -3  -3   6       42.59       44.07      2.33 o 
  -2  -3   6      599.61      566.02      7.27 o 
  -1  -3   6      813.20      808.52     16.10 o 
   0  -3   6      614.58      644.09      8.16 o 
   1  -3   6      453.10      473.88      6.23 o 
   2  -3   6      436.27      415.10      5.58 o 
   3  -3   6      191.68      170.32      2.75 o 
   4  -3   6        6.48        5.17      0.46 o 
   5  -3   6       53.13       60.33      1.42 o 
   6  -3   6       49.37       44.38      1.58 o 
   7  -3   6       27.04       18.75      1.63 o 
   8  -3   6      127.11      119.53      3.09 o 
   9  -3   6      133.45      119.87      3.22 o 
  10  -3   6        9.09        9.83      0.95 o 
  11  -3   6       14.09       16.42      1.22 o 
 -12  -2   6       56.27       61.24      3.49 o 
 -11  -2   6       60.78       64.32      3.51 o 
 -10  -2   6      165.27      166.05      5.91 o 
  -9  -2   6        3.95        3.40      0.99 o 
  -8  -2   6      164.29      166.79      4.20 o 
  -7  -2   6      241.57      228.75      4.67 o 
  -6  -2   6     1079.42     1062.08     16.35 o 
  -5  -2   6        1.45        5.20      0.79 o 
  -4  -2   6      429.28      409.18      5.47 o 
  -3  -2   6       75.30       66.13      1.28 o 
  -2  -2   6      742.55      718.82      8.94 o 
  -1  -2   6     1637.36     1680.62     19.93 o 
   0  -2   6      835.02      932.24     13.58 o 
   1  -2   6       25.73       24.77      0.93 o 
   2  -2   6     1279.62     1378.67     16.53 o 
   3  -2   6     1741.08     1781.33     21.18 o 
   4  -2   6       26.48       27.55      0.86 o 
   5  -2   6     1174.52     1224.97     14.95 o 
   6  -2   6       78.31       79.79      2.60 o 
   7  -2   6      333.38      315.83      5.86 o 
   8  -2   6      195.96      198.38      4.27 o 
   9  -2   6       62.96       70.40      2.32 o 
  10  -2   6        5.28        4.69      0.83 o 
  11  -2   6      118.83      115.19      3.34 o 
  12  -2   6       47.65       56.05      2.29 o 
 -12  -1   6       36.07       37.51      2.69 o 
 -11  -1   6       24.70       27.42      2.23 o 
 -10  -1   6       16.29       14.39      1.62 o 
  -9  -1   6      122.87      114.20      4.48 o 
  -8  -1   6      284.41      272.68      5.37 o 
  -7  -1   6       35.22       29.96      1.33 o 
  -6  -1   6      189.63      182.47      3.46 o 
  -5  -1   6        6.58        5.64      0.41 o 
  -4  -1   6      801.70      809.71     10.03 o 
  -3  -1   6        5.16        8.05      0.37 o 
  -2  -1   6      892.31      975.24     14.72 o 
  -1  -1   6      142.81      123.08      2.63 o 
   0  -1   6        9.83       16.72      1.09 o 
   1  -1   6       28.16       43.33      0.92 o 
   2  -1   6      698.30      706.97      8.78 o 
   3  -1   6      359.76      367.03      4.94 o 
   4  -1   6       51.09       72.38      1.47 o 
   5  -1   6       57.51       70.96      1.50 o 
   6  -1   6      245.32      209.88      4.12 o 
   7  -1   6        4.34        8.40      0.76 o 
   8  -1   6       16.57       17.16      1.11 o 
   9  -1   6      848.96      851.74     20.89 o 
  10  -1   6       99.17       90.57      2.75 o 
  11  -1   6      194.07      197.04      4.64 o 
  12  -1   6      215.11      189.86      4.69 o 
 -12   0   6        1.29        3.48      1.08 o 
 -11   0   6       38.11       39.77      2.77 o 
 -10   0   6      187.32      178.33      6.22 o 
  -9   0   6      247.93      231.30      7.16 o 
  -8   0   6        1.17        1.36      0.49 o 
  -7   0   6       49.65       40.12      1.15 o 
  -6   0   6       49.79       40.98      1.11 o 
  -5   0   6      252.45      263.38      7.78 o 
  -4   0   6      208.59      230.25      3.32 o 
  -3   0   6       10.99       10.44      0.38 o 
  -2   0   6      273.48      278.87      6.89 o 
  -1   0   6      239.84      245.50      4.67 o 
   0   0   6      232.36      231.78      5.74 o 
   1   0   6      126.35      137.21      2.07 o 
   2   0   6        5.91       11.44      1.24 o 
   3   0   6      317.45      355.71      5.35 o 
   4   0   6        4.80        3.80      0.37 o 
   5   0   6       99.94       97.58      1.82 o 
   6   0   6       14.42       14.45      1.45 o 
   7   0   6       33.21       36.44      1.41 o 
   8   0   6      420.55      412.75      7.27 o 
   9   0   6       70.28       63.48      2.12 o 
  10   0   6       21.27       23.01      1.74 o 
  11   0   6      116.41      100.34      3.00 o 
  12   0   6      118.03      118.59      3.45 o 
 -13   1   6      190.89      203.47      7.46 o 
 -12   1   6      196.69      210.64      7.40 o 
 -11   1   6      147.23      146.26      5.66 o 
 -10   1   6       36.36       37.20      2.56 o 
  -9   1   6      931.08      984.63     15.37 o 
  -8   1   6      198.32      198.72      4.08 o 
  -7   1   6      578.22      572.87      7.59 o 
  -6   1   6     2002.06     2000.01     54.45 o 
  -5   1   6      488.64      488.83      6.42 o 
  -4   1   6      165.08      144.94      2.29 o 
  -3   1   6     1061.43     1063.57     12.80 o 
  -2   1   6        1.49        0.00      0.21 o 
  -1   1   6        3.96        3.41      1.19 o 
   0   1   6     1051.13     1039.83     15.46 o 
   1   1   6       21.63       11.48      0.74 o 
   2   1   6      614.25      681.68      8.44 o 
   3   1   6      210.93      195.48      2.88 o 
   4   1   6       12.90        6.15      0.40 o 
   5   1   6      389.64      401.97      5.42 o 
   6   1   6      628.00      625.98      8.06 o 
   7   1   6      188.30      183.28      4.07 o 
   8   1   6       61.71       52.83      1.79 o 
   9   1   6      825.01      832.63     13.30 o 
  10   1   6      137.49      131.15      3.38 o 
  11   1   6        9.28        9.63      0.95 o 
  12   1   6      221.46      202.53      4.82 o 
  13   1   6        0.01        1.42      0.77 o 
 -13   2   6       32.08       36.91      2.82 o 
 -12   2   6      113.32      117.23      5.14 o 
 -11   2   6       16.09       16.05      1.74 o 
 -10   2   6       97.42       92.31      2.67 o 
  -9   2   6      107.44       96.14      2.62 o 
  -8   2   6      107.32      107.05      2.69 o 
  -7   2   6     1180.57     1214.38     14.93 o 
  -6   2   6      448.07      420.42      6.92 o 
  -5   2   6       10.97       11.03      0.54 o 
  -4   2   6       26.32       11.27      0.49 o 
  -3   2   6      554.82      557.16      7.02 o 
  -2   2   6       86.73       89.46      1.48 o 
  -1   2   6       75.63       84.35      1.39 o 
   0   2   6     2009.32     2105.33     24.65 o 
   1   2   6     4015.72     4376.96     50.91 o 
   2   2   6        0.88        4.01      0.41 o 
   3   2   6      622.38      679.59      8.46 o 
   4   2   6     1724.72     1843.95     21.82 o 
   5   2   6        0.95        0.98      0.43 o 
   6   2   6      179.74      172.67      3.11 o 
   7   2   6     1037.24     1017.55     22.00 o 
   8   2   6       26.16       24.39      1.20 o 
   9   2   6      538.43      532.49      9.07 o 
  10   2   6      357.79      351.06      6.67 o 
  11   2   6        3.80        4.10      1.03 o 
  12   2   6        5.31        7.47      0.93 o 
  13   2   6       99.21       90.71      3.00 o 
 -12   3   6        3.44        2.25      1.18 o 
 -11   3   6        4.90        7.33      1.40 o 
 -10   3   6        7.38        7.58      0.82 o 
  -9   3   6      428.89      413.19      7.40 o 
  -8   3   6      341.07      347.15     12.50 o 
  -7   3   6       12.20       15.24      0.72 o 
  -6   3   6       10.43       13.06      0.64 o 
  -5   3   6       70.32       69.50      1.46 o 
  -4   3   6      339.40      324.81      4.46 o 
  -3   3   6       40.25       43.99      1.03 o 
  -2   3   6      128.97      135.96      2.11 o 
  -1   3   6     1493.03     1715.67     20.19 o 
   0   3   6      585.17      589.75      7.34 o 
   1   3   6      102.04       91.10      2.06 o 
   2   3   6      255.84      306.78      4.13 o 
   3   3   6      362.96      363.63      4.84 o 
   4   3   6     1179.28     1219.24     14.69 o 
   5   3   6       66.32       63.70      2.22 o 
   6   3   6      474.94      472.47      5.47 o 
   7   3   6      350.89      353.07      6.20 o 
   8   3   6       33.32       32.88      1.38 o 
   9   3   6        1.60        2.22      0.53 o 
  10   3   6      324.38      323.81      6.24 o 
  11   3   6       29.34       24.81      1.41 o 
  12   3   6       62.34       56.19      2.20 o 
 -12   4   6        2.53        3.64      1.39 o 
 -11   4   6       15.00       15.71      1.12 o 
 -10   4   6       88.83       88.15      2.66 o 
  -9   4   6      122.14      112.83      2.96 o 
  -8   4   6      429.67      420.10      7.34 o 
  -7   4   6       45.16       43.29      1.22 o 
  -6   4   6        7.53        9.28      1.34 o 
  -5   4   6      162.76      153.20      2.55 o 
  -4   4   6       37.05       49.26      1.16 o 
  -3   4   6        1.69        1.51      0.57 o 
  -2   4   6     2011.64     2094.69     24.58 o 
  -1   4   6     1039.07     1109.90     13.33 o 
   0   4   6      825.88      913.89     11.07 o 
   1   4   6      819.13      890.02     10.81 o 
   2   4   6      103.46      105.94      1.80 o 
   3   4   6       12.49        8.85      0.45 o 
   4   4   6       98.72       89.64      1.68 o 
   5   4   6      759.65      806.05     10.06 o 
   6   4   6      122.24      111.12      3.39 o 
   7   4   6      111.21      107.64      5.23 o 
   8   4   6        0.94        1.56      0.47 o 
   9   4   6      220.10      217.22      4.53 o 
  10   4   6       10.51        8.47      0.83 o 
  11   4   6      162.84      165.04      4.02 o 
  12   4   6       96.43      101.10      3.06 o 
 -12   5   6        0.59        2.22      0.61 o 
 -11   5   6       44.83       49.87      2.05 o 
 -10   5   6       64.09       65.53      2.27 o 
  -9   5   6      275.42      287.68      5.70 o 
  -8   5   6      507.78      502.91      8.58 o 
  -7   5   6       49.98       43.17      1.56 o 
  -6   5   6       97.34      106.01      2.07 o 
  -5   5   6      894.97      873.97     10.94 o 
  -4   5   6       84.54       95.65      1.81 o 
  -3   5   6      204.33      201.29      3.05 o 
  -2   5   6       26.21       14.37      0.56 o 
  -1   5   6        8.50       19.76      1.40 o 
   0   5   6      309.52      279.51      5.89 o 
   1   5   6     1337.71     1369.44     16.34 o 
   2   5   6       48.66       28.13      0.79 o 
   3   5   6        3.06        2.68      0.55 o 
   4   5   6      494.06      460.13      6.07 o 
   5   5   6       59.29       52.82      1.27 o 
   6   5   6       32.25       28.75      0.92 o 
   7   5   6       41.91       38.44      1.12 o 
   8   5   6      190.80      193.90      5.05 o 
   9   5   6        9.51        9.93      0.70 o 
  10   5   6      153.15      166.44      3.91 o 
  11   5   6       49.91       65.24      3.45 o 
  12   5   6        6.98        9.25      1.34 o 
 -12   6   6       46.66       55.54      2.26 o 
 -11   6   6       53.22       51.47      2.11 o 
 -10   6   6       14.43       14.47      1.09 o 
  -9   6   6        6.69        9.47      0.89 o 
  -8   6   6       44.84       44.21      2.01 o 
  -7   6   6       14.72       14.70      0.95 o 
  -6   6   6       60.40       51.42      1.40 o 
  -5   6   6      422.40      429.72      5.89 o 
  -4   6   6     2158.13     2220.22     26.27 o 
  -3   6   6      382.07      354.62      5.69 o 
  -2   6   6      118.64      108.79      1.91 o 
  -1   6   6      118.72      103.24      2.38 o 
   0   6   6      157.55      183.63      2.77 o 
   1   6   6      314.79      303.32      4.18 o 
   2   6   6     1654.63     1774.38     21.04 o 
   3   6   6      300.13      293.22      4.12 o 
   4   6   6     1349.66     1349.10     16.28 o 
   5   6   6      346.74      346.31      4.86 o 
   6   6   6       34.08       27.70      0.91 o 
   7   6   6       66.15       60.77      1.91 o 
   8   6   6      651.02      679.33     15.87 o 
   9   6   6       92.17       87.98      3.69 o 
  10   6   6      172.99      168.20      5.88 o 
  11   6   6      335.81      331.34      9.77 o 
  12   6   6        0.25        2.00      0.78 o 
 -11   7   6        1.01        3.65      0.70 o 
 -10   7   6        0.08        1.24      0.55 o 
  -9   7   6      201.64      215.82      4.76 o 
  -8   7   6        0.88        1.68      0.55 o 
  -7   7   6       32.86       28.65      1.31 o 
  -6   7   6       48.83       43.07      1.25 o 
  -5   7   6        7.69        9.20      0.61 o 
  -4   7   6       78.27       72.24      2.43 o 
  -3   7   6       53.99       53.85      2.01 o 
  -2   7   6        0.19        1.46      0.42 o 
  -1   7   6        8.99        7.46      0.40 o 
   0   7   6       62.88       55.96      1.80 o 
   1   7   6      414.47      393.39     30.83 o 
   2   7   6       57.69       56.14      1.74 o 
   3   7   6        7.70        7.97      1.10 o 
   4   7   6       26.68       21.90      1.10 o 
   5   7   6       11.94        8.35      0.75 o 
   6   7   6       17.30       16.50      1.01 o 
   7   7   6      141.17      128.33      3.17 o 
   8   7   6      234.06      233.64      6.91 o 
   9   7   6       97.01       96.93      4.03 o 
  10   7   6      184.02      182.58      6.18 o 
  11   7   6      169.46      178.13      6.53 o 
 -11   8   6       17.88       18.86      1.27 o 
 -10   8   6      112.79      125.94      3.51 o 
  -9   8   6       32.41       32.99      1.59 o 
  -8   8   6        3.91        4.21      0.67 o 
  -7   8   6      285.33      297.23      5.72 o 
  -6   8   6       35.89       37.85      1.19 o 
  -5   8   6       14.82       16.32      1.10 o 
  -4   8   6      201.17      197.58      7.44 o 
  -3   8   6      341.41      313.15      5.79 o 
  -2   8   6       66.58       65.72      1.96 o 
  -1   8   6        5.40        3.72      0.58 o 
   0   8   6        0.01       -0.03      0.54 o 
   1   8   6       27.56       31.36      1.32 o 
   2   8   6       37.69       37.30      1.47 o 
   3   8   6       64.40       67.54      2.09 o 
   4   8   6       42.44       47.08      1.74 o 
   5   8   6      144.75      127.68      3.21 o 
   6   8   6        0.56        1.60      0.49 o 
   7   8   6       31.95       25.00      1.32 o 
   8   8   6      100.57       92.49      3.84 o 
   9   8   6        6.22        9.96      1.30 o 
  10   8   6        2.52        4.96      0.99 o 
  11   8   6       10.33       10.66      1.30 o 
 -10   9   6       86.92       89.74      4.14 o 
  -9   9   6       43.01       53.38      3.04 o 
  -8   9   6       15.07       19.92      1.83 o 
  -7   9   6      157.40      165.86      5.56 o 
  -6   9   6      154.37      150.23      5.08 o 
  -5   9   6       47.30       52.52      1.87 o 
  -4   9   6      362.20      359.33      6.66 o 
  -3   9   6      191.25      169.39      3.80 o 
  -2   9   6       18.55       19.89      1.17 o 
  -1   9   6      211.97      196.07      4.20 o 
   0   9   6     1186.66     1171.48     21.79 o 
   1   9   6       53.21       46.18      2.50 o 
   2   9   6      767.75      757.62     12.44 o 
   3   9   6       44.13       45.37      1.76 o 
   4   9   6      108.46      115.07      3.05 o 
   5   9   6        4.47        2.43      0.62 o 
   6   9   6       67.83       66.67      2.27 o 
   7   9   6        0.03        0.86      0.53 o 
   8   9   6       82.64       83.27      2.98 o 
   9   9   6        6.81        4.91      1.12 o 
  10   9   6      141.74      151.39      5.71 o 
  -9  10   6       26.48       28.46      2.32 o 
  -8  10   6        9.13        9.14      1.43 o 
  -7  10   6       28.97       31.09      2.20 o 
  -6  10   6        0.74        0.58      0.78 o 
  -5  10   6       18.76       15.49      1.06 o 
  -4  10   6        2.28        3.14      0.64 o 
  -3  10   6      107.90      105.15      2.87 o 
  -2  10   6       45.84       40.09      2.05 o 
  -1  10   6       11.28        9.62      0.90 o 
   0  10   6      269.13      269.04      5.48 o 
   1  10   6       85.36       73.48      2.34 o 
   2  10   6      251.85      233.78      6.70 o 
   3  10   6      157.82      147.34      3.68 o 
   4  10   6      102.60       93.20      2.80 o 
   5  10   6        3.07        5.14      0.78 o 
   6  10   6      443.05      426.04      8.11 o 
   7  10   6       13.83       13.27      1.06 o 
   8  10   6       16.32       17.16      2.13 o 
   9  10   6      316.62      319.58      9.40 o 
  -8  11   6       13.72       16.38      1.81 o 
  -7  11   6       20.60       20.72      1.97 o 
  -6  11   6        0.21        1.16      0.83 o 
  -5  11   6        8.21       12.24      1.08 o 
  -4  11   6      137.00      135.02      3.55 o 
  -3  11   6       68.74       75.29      2.49 o 
  -2  11   6        0.07        0.34      0.45 o 
  -1  11   6        0.75        1.54      0.75 o 
   0  11   6       97.92       90.03      2.77 o 
   1  11   6      341.26      331.86      6.63 o 
   2  11   6      617.70      609.52     10.73 o 
   3  11   6      116.93      113.44      3.24 o 
   4  11   6        1.49        0.93      0.75 o 
   5  11   6       26.64       26.50      2.32 o 
   6  11   6      241.47      241.87      5.49 o 
   7  11   6       14.96       16.75      1.18 o 
   8  11   6        1.48        0.88      0.62 o 
  -7  12   6       21.99       24.38      2.18 o 
  -6  12   6       49.06       54.66      3.18 o 
  -5  12   6       99.70       98.54      4.39 o 
  -4  12   6        3.44        4.13      0.64 o 
  -3  12   6       25.46       26.38      1.92 o 
  -2  12   6      211.36      214.61      4.98 o 
  -1  12   6        0.28        0.52      0.55 o 
   0  12   6      466.95      445.26     10.11 o 
   1  12   6       96.10       87.43      2.88 o 
   2  12   6       46.94       36.83      1.86 o 
   3  12   6       23.71       24.76      1.49 o 
   4  12   6      192.55      195.83      4.83 o 
   5  12   6        1.12        0.86      0.53 o 
   6  12   6      129.49      132.70      3.83 o 
   7  12   6        0.07        1.25      0.99 o 
  -5  13   6      106.22      124.44      5.21 o 
  -4  13   6       38.87       41.96      1.86 o 
  -3  13   6      196.95      203.85      4.99 o 
  -2  13   6      100.21      110.56      3.38 o 
  -1  13   6        4.05        4.39      0.84 o 
   0  13   6       76.62       89.03      2.99 o 
   1  13   6      111.47      110.10      4.51 o 
   2  13   6       65.28       74.54      2.75 o 
   3  13   6       46.21       53.93      2.31 o 
   4  13   6      159.74      154.58      6.21 o 
   5  13   6        0.01        1.00      0.53 o 
  -1  14   6       36.44       35.74      1.79 o 
   0  14   6       31.34       32.68      1.74 o 
   1  14   6       58.35       54.32      4.75 o 
  -4  -9   7       41.29       49.73      2.48 o 
  -3  -9   7        8.49        7.74      1.40 o 
  -2  -9   7      171.98      171.42      6.70 o 
  -1  -9   7        3.70        6.68      1.39 o 
   0  -9   7      190.64      187.15      6.97 o 
   1  -9   7      373.82      373.90      7.92 o 
   2  -9   7        0.00        1.88      1.03 o 
   3  -9   7       11.28       16.95      1.61 o 
  -6  -8   7       69.94       66.62      3.82 o 
  -5  -8   7       22.49       20.79      2.10 o 
  -4  -8   7       62.42       63.77      3.68 o 
  -3  -8   7        0.74        3.49      0.97 o 
  -2  -8   7      144.94      148.65      5.94 o 
  -1  -8   7        0.07        0.77      0.66 o 
   0  -8   7      110.13      123.81      5.16 o 
   1  -8   7      550.99      599.28     15.47 o 
   2  -8   7       47.07       45.02      2.75 o 
   3  -8   7      168.46      176.70      6.21 o 
  -8  -7   7       83.95       77.92      4.00 o 
  -7  -7   7       95.52      105.32      4.81 o 
  -6  -7   7       36.47       39.49      2.79 o 
  -5  -7   7      109.79      103.66      4.70 o 
  -4  -7   7       79.66       70.70      3.78 o 
  -3  -7   7      132.51      130.57      5.34 o 
  -2  -7   7       34.60       36.84      2.56 o 
  -1  -7   7        0.36        1.83      0.77 o 
   0  -7   7       81.71       74.05      3.68 o 
   1  -7   7       13.13       18.18      1.71 o 
   2  -7   7        0.44        1.74      0.66 o 
   3  -7   7       26.22       26.88      1.33 o 
   4  -7   7       48.36       56.83      2.84 o 
   5  -7   7        5.32        9.49      1.10 o 
   6  -7   7       80.86       79.23      3.61 o 
   7  -7   7      202.90      217.84      7.04 o 
   8  -7   7        0.55        2.00      0.82 o 
  -9  -6   7        2.99        7.72      0.78 o 
  -8  -6   7      768.00      818.40     20.24 o 
  -7  -6   7      103.39      109.60      4.77 o 
  -6  -6   7       80.46       82.44      4.01 o 
  -5  -6   7       45.68       44.58      2.84 o 
  -4  -6   7      317.94      310.28      9.25 o 
  -3  -6   7        4.70        6.21      0.97 o 
  -2  -6   7      328.40      321.27      6.21 o 
  -1  -6   7      102.44      102.01      2.81 o 
   0  -6   7       65.61       58.60      2.02 o 
   1  -6   7      384.51      380.98      7.06 o 
   2  -6   7       68.53       66.32      2.18 o 
   3  -6   7      119.38      113.43      3.03 o 
   4  -6   7      618.44      647.22     10.91 o 
   5  -6   7      756.49      800.71     18.39 o 
   6  -6   7       76.74       83.00      3.74 o 
   7  -6   7      210.12      220.34      7.09 o 
   8  -6   7      309.47      300.96      8.98 o 
   9  -6   7       15.10       15.37      1.69 o 
  -9  -5   7        9.90       11.09      1.05 o 
  -8  -5   7      219.48      211.58      7.10 o 
  -7  -5   7      450.59      431.06      7.94 o 
  -6  -5   7       58.17       54.65      2.81 o 
  -5  -5   7       21.20       23.82      1.25 o 
  -4  -5   7     1020.10      987.21     15.61 o 
  -3  -5   7       67.87       67.77      2.15 o 
  -2  -5   7      954.28      888.13     14.14 o 
  -1  -5   7      577.00      589.39      9.91 o 
   0  -5   7        0.01        0.60      0.82 o 
   1  -5   7       20.79       23.97      1.25 o 
   2  -5   7      157.17      145.75      3.46 o 
   3  -5   7        2.10        1.99      0.53 o 
   4  -5   7        6.80        8.91      0.76 o 
   5  -5   7      166.71      172.42      5.68 o 
   6  -5   7        3.76        5.08      0.63 o 
   7  -5   7      109.98      106.12      5.07 o 
   8  -5   7      385.82      393.64      7.42 o 
   9  -5   7      105.61      109.63      3.18 o 
  10  -5   7       18.28       26.99      3.05 o 
 -10  -4   7        6.69        8.04      0.96 o 
  -9  -4   7       11.29       11.33      0.76 o 
  -8  -4   7       69.50       68.65      2.27 o 
  -7  -4   7      145.42      147.88      3.63 o 
  -6  -4   7        3.84        3.38      0.55 o 
  -5  -4   7       17.08       13.01      0.92 o 
  -4  -4   7       34.34       21.74      2.18 o 
  -3  -4   7      249.38      244.64      5.37 o 
  -2  -4   7       99.79       96.28      3.72 o 
  -1  -4   7       99.03       97.31      3.73 o 
   0  -4   7       22.18       17.60      1.02 o 
   1  -4   7        0.15        0.43      0.39 o 
   2  -4   7       72.15       65.36      2.05 o 
   3  -4   7      533.48      529.79      8.97 o 
   4  -4   7       32.17       28.94      0.97 o 
   5  -4   7      192.96      197.56      4.06 o 
   6  -4   7        9.93       11.85      0.90 o 
   7  -4   7      107.92      104.68      3.46 o 
   8  -4   7      141.11      145.37      6.65 o 
   9  -4   7      282.57      298.31      6.12 o 
  10  -4   7      245.81      253.52      5.58 o 
 -11  -3   7       83.71       84.14      3.92 o 
 -10  -3   7      256.80      258.91      7.88 o 
  -9  -3   7      124.80      127.17      4.77 o 
  -8  -3   7       11.44       10.77      1.60 o 
  -7  -3   7       29.29       26.03      1.32 o 
  -6  -3   7        8.07        8.71      1.60 o 
  -5  -3   7       27.37       30.38      1.38 o 
  -4  -3   7      472.06      420.59      7.40 o 
  -3  -3   7        0.27       -0.14      0.34 o 
  -2  -3   7       86.09       74.41      2.13 o 
  -1  -3   7      325.18      311.86      5.71 o 
   0  -3   7        3.50        5.00      0.62 o 
   1  -3   7      751.12      675.50     14.66 o 
   2  -3   7      358.69      364.86      5.08 o 
   3  -3   7       33.60       37.08      1.04 o 
   4  -3   7       58.93       40.81      1.13 o 
   5  -3   7       34.26       34.34      1.06 o 
   6  -3   7        3.59        3.31      0.60 o 
   7  -3   7       66.92       62.99      2.06 o 
   8  -3   7       20.49       22.59      1.29 o 
   9  -3   7       41.66       42.43      1.87 o 
  10  -3   7       24.60       24.92      1.44 o 
  11  -3   7       12.29       15.22      1.16 o 
 -11  -2   7       30.38       34.55      2.48 o 
 -10  -2   7      186.79      184.89      6.46 o 
  -9  -2   7        2.53        4.81      0.69 o 
  -8  -2   7       43.97       39.51      1.64 o 
  -7  -2   7        5.45        4.37      0.68 o 
  -6  -2   7      442.94      459.22      8.03 o 
  -5  -2   7       88.63      102.97      3.02 o 
  -4  -2   7      347.75      327.40      5.98 o 
  -3  -2   7      199.88      196.27      4.01 o 
  -2  -2   7      607.88      567.77     39.23 o 
  -1  -2   7     1053.65     1094.47     16.62 o 
   0  -2   7      687.22      663.34     10.59 o 
   1  -2   7       27.59       28.25      1.19 o 
   2  -2   7      191.29      175.40      2.75 o 
   3  -2   7       88.87       83.18      1.93 o 
   5  -2   7      145.18      144.67      2.54 o 
   6  -2   7       83.26       77.23      2.18 o 
   7  -2   7      125.93      105.72      2.76 o 
   8  -2   7      129.27      119.90      3.09 o 
   9  -2   7       19.27       24.15      1.35 o 
  10  -2   7        0.69        1.31      0.53 o 
  11  -2   7        1.48        2.30      0.63 o 
 -12  -1   7      112.74      126.60      5.46 o 
 -11  -1   7       53.31       54.59      3.27 o 
 -10  -1   7       68.09       70.87      3.68 o 
  -9  -1   7      327.00      324.55      9.26 o 
  -8  -1   7      135.99      133.77      3.35 o 
  -7  -1   7      713.32      745.64      9.88 o 
  -6  -1   7      340.90      336.40      6.20 o 
  -5  -1   7       83.93       65.12      1.98 o 
  -4  -1   7      395.86      362.99      6.41 o 
  -3  -1   7      853.83      854.21     13.27 o 
  -2  -1   7        1.25        2.16      0.64 o 
  -1  -1   7      105.44      101.13      2.44 o 
   0  -1   7     1314.80     1275.63     19.07 o 
   1  -1   7      676.30      661.53      8.29 o 
   2  -1   7       75.22       76.55      1.46 o 
   3  -1   7      841.95      843.28     10.49 o 
   4  -1   7      175.42      162.60      2.79 o 
   5  -1   7      146.90       89.79      1.81 o 
   6  -1   7      479.49      486.12     13.37 o 
   7  -1   7      606.81      567.62      9.44 o 
   8  -1   7      190.76      191.59      4.16 o 
   9  -1   7      493.69      499.39      8.81 o 
  10  -1   7       73.93       76.99      3.16 o 
  11  -1   7       42.87       41.61      1.92 o 
  12  -1   7        5.35        8.56      1.56 o 
 -12   0   7       26.72       28.89      2.39 o 
 -11   0   7       16.02       17.08      1.82 o 
 -10   0   7      207.83      210.05      7.09 o 
  -9   0   7        4.50        3.49      1.07 o 
  -8   0   7       11.03       11.79      1.31 o 
  -7   0   7       12.94        9.36      0.94 o 
  -6   0   7       51.86       53.56      1.48 o 
  -5   0   7       12.36       15.34      1.36 o 
  -4   0   7      182.58      198.49      4.11 o 
  -3   0   7       11.83       14.30      0.86 o 
  -2   0   7     1138.63     1177.96     17.65 o 
  -1   0   7       28.73       18.76      0.91 o 
   0   0   7      341.39      377.54      6.42 o 
   1   0   7      133.25      130.96      2.03 o 
   2   0   7      178.43      185.52      2.78 o 
   3   0   7      383.79      385.24      5.18 o 
   4   0   7       48.09       47.07      1.16 o 
   5   0   7        5.14        5.70      0.56 o 
   6   0   7      176.11      187.25      3.81 o 
   7   0   7      205.21      202.33      4.17 o 
   8   0   7      133.49      127.62      3.13 o 
   9   0   7      324.80      311.25      6.05 o 
  10   0   7      244.74      246.65      8.64 o 
  11   0   7      337.13      329.37      6.64 o 
  12   0   7        4.82        9.58      1.39 o 
 -12   1   7      137.10      146.93      6.03 o 
 -11   1   7        1.61        2.25      0.97 o 
 -10   1   7       30.69       33.82      2.49 o 
  -9   1   7       82.58       80.06      3.70 o 
  -8   1   7       62.56       60.00      1.99 o 
  -7   1   7       14.92       14.08      1.08 o 
  -6   1   7       18.34       12.45      0.87 o 
  -5   1   7        1.40        1.29      0.44 o 
  -4   1   7       18.66       22.68      1.06 o 
  -3   1   7       64.01       60.68      1.74 o 
  -2   1   7        0.37        0.53      0.95 o 
  -1   1   7        3.41        3.04      0.43 o 
   0   1   7       65.21       79.64      2.00 o 
   1   1   7      325.18      350.47      4.63 o 
   2   1   7       27.87       33.09      1.48 o 
   3   1   7       64.56       72.67      1.44 o 
   4   1   7        4.69        5.06      0.40 o 
   5   1   7        0.44        0.48      0.25 o 
   6   1   7      255.95      247.78      3.76 o 
   7   1   7        8.79        8.92      0.99 o 
   8   1   7       99.12       93.29      2.56 o 
   9   1   7      167.83      169.35      3.90 o 
  10   1   7        0.02        0.44      0.58 o 
  11   1   7       17.57       19.83      1.30 o 
  12   1   7       59.80       55.68      2.24 o 
 -12   2   7       62.62       68.46      3.92 o 
 -11   2   7      193.32      182.49      6.68 o 
 -10   2   7       28.79       25.51      2.22 o 
  -9   2   7      330.54      320.25      9.16 o 
  -8   2   7      504.71      483.89     12.14 o 
  -7   2   7      236.57      231.96      5.63 o 
  -6   2   7      199.94      211.35      3.33 o 
  -5   2   7      618.54      584.78      7.57 o 
  -4   2   7      667.97      669.17      8.43 o 
  -3   2   7       63.77       56.73      1.11 o 
  -2   2   7      946.33      866.09     23.79 o 
  -1   2   7       31.47       33.42      1.19 o 
   0   2   7      517.60      533.33      6.74 o 
   1   2   7     1517.63     1510.37     17.95 o 
   2   2   7      269.76      302.95      4.16 o 
   3   2   7       28.58       26.97      0.80 o 
   4   2   7      287.43      266.84      3.86 o 
   5   2   7      116.35      100.76      1.93 o 
   6   2   7       99.23      102.37      2.82 o 
   7   2   7      178.81      180.74      4.02 o 
   8   2   7        1.36        4.20      1.46 o 
   9   2   7      105.77      101.45      2.78 o 
  10   2   7       45.11       44.55      1.82 o 
  11   2   7      128.88      128.60      3.49 o 
  12   2   7        1.15        2.91      0.70 o 
 -12   3   7       13.56       14.85      1.91 o 
 -11   3   7      156.43      158.28      6.12 o 
 -10   3   7        0.18        0.91      0.83 o 
  -9   3   7      231.05      228.99      7.23 o 
  -8   3   7      344.77      339.85      6.23 o 
  -7   3   7        6.93        7.87      0.57 o 
  -6   3   7      301.78      287.64      4.25 o 
  -5   3   7     1017.69      966.23     13.72 o 
  -4   3   7      509.11      506.57      5.74 o 
  -3   3   7      212.88      195.43      2.91 o 
  -2   3   7      530.29      503.37      6.44 o 
  -1   3   7      206.99      201.66      5.19 o 
   0   3   7     1061.84     1065.92     12.85 o 
   1   3   7       90.97       78.71      1.45 o 
   2   3   7      389.73      390.66      5.18 o 
   3   3   7        0.13        0.23      0.22 o 
   4   3   7     1791.90     1813.79     21.56 o 
   5   3   7      608.38      592.29      6.64 o 
   6   3   7      134.00      127.14      2.34 o 
   7   3   7       36.51       33.96      1.49 o 
   8   3   7       20.69       20.90      2.05 o 
   9   3   7        1.27        1.43      0.45 o 
  10   3   7      406.52      396.01      7.35 o 
  11   3   7      186.02      180.98      4.31 o 
  12   3   7        8.61       12.03      1.02 o 
 -12   4   7       23.26       23.91      2.27 o 
 -11   4   7        5.88        7.47      1.40 o 
 -10   4   7       15.81       12.91      1.58 o 
  -9   4   7        4.23        5.00      1.26 o 
  -8   4   7       34.84       35.28      1.46 o 
  -7   4   7      240.76      234.75      3.74 o 
  -6   4   7       11.38        9.13      0.72 o 
  -5   4   7       98.25       84.62      2.40 o 
  -4   4   7        0.77        0.64      0.40 o 
  -3   4   7       51.93       47.13      1.09 o 
  -2   4   7      164.82      158.65      2.49 o 
  -1   4   7        8.31        3.70      0.97 o 
   0   4   7       23.49       22.85      0.70 o 
   1   4   7      394.83      433.34      5.68 o 
   2   4   7      102.00      104.47      1.84 o 
   3   4   7      126.35      124.77      2.13 o 
   4   4   7      446.71      463.73      6.14 o 
   5   4   7     2071.61     2103.18     24.93 o 
   6   4   7      168.62      163.01      2.76 o 
   7   4   7      390.15      372.94      5.34 o 
   8   4   7      231.81      224.85      4.56 o 
   9   4   7        4.03        4.47      0.66 o 
  10   4   7      239.68      227.55      4.87 o 
  11   4   7      130.54      124.49      3.37 o 
  12   4   7        0.01        1.68      0.74 o 
 -12   5   7       21.93       23.41      2.21 o 
 -11   5   7      147.35      141.65      5.70 o 
 -10   5   7        3.82        5.58      1.34 o 
  -9   5   7      169.57      175.58      4.01 o 
  -8   5   7      146.57      151.15      3.78 o 
  -7   5   7       24.18       18.86      0.87 o 
  -6   5   7       27.71       26.44      0.96 o 
  -5   5   7     1497.60     1429.15     43.09 o 
  -4   5   7      130.80      108.51      2.03 o 
  -3   5   7      261.36      276.73      3.98 o 
  -2   5   7       15.45       18.07      0.71 o 
  -1   5   7       14.14       16.45      0.61 o 
   0   5   7       15.54       11.23      0.51 o 
   1   5   7       50.58       49.68      1.88 o 
   2   5   7      214.66      196.79      2.99 o 
   3   5   7      330.70      322.11      4.97 o 
   4   5   7      113.82      107.90      2.00 o 
   5   5   7       63.78       64.84      1.48 o 
   6   5   7       15.21       12.34      0.63 o 
   7   5   7       37.52       36.56      1.12 o 
   8   5   7        3.66        2.52      0.55 o 
   9   5   7      106.90       97.90      2.71 o 
  10   5   7        1.03        1.64      0.48 o 
  11   5   7      109.02      120.79      4.91 o 
  12   5   7       65.78       75.14      3.75 o 
 -11   6   7       55.77       60.55      3.51 o 
 -10   6   7       65.89       75.24      2.49 o 
  -9   6   7       16.55       16.61      1.10 o 
  -8   6   7      180.82      180.37      4.02 o 
  -7   6   7       17.84       19.40      1.26 o 
  -6   6   7      147.01      152.21      2.75 o 
  -5   6   7      664.12      620.85     15.86 o 
  -4   6   7     2615.18     2684.59     31.64 o 
  -3   6   7      159.67      173.93      2.80 o 
  -2   6   7      184.32      173.80      2.76 o 
  -1   6   7      204.78      173.92      2.73 o 
   0   6   7      947.70      988.19     12.10 o 
   1   6   7       50.18       50.20      1.17 o 
   2   6   7      597.69      605.96      7.77 o 
   3   6   7      560.90      569.13      7.38 o 
   4   6   7      260.02      239.38     11.95 o 
   5   6   7      328.49      325.59      4.69 o 
   6   6   7       64.97       70.96      1.61 o 
   7   6   7        3.78        3.66      0.52 o 
   8   6   7      378.45      383.79      9.91 o 
   9   6   7        0.09        0.70      0.60 o 
  10   6   7       15.41       15.53      1.66 o 
  11   6   7       34.27       34.81      2.51 o 
 -11   7   7        1.27        5.47      1.05 o 
 -10   7   7       82.50       94.93      2.92 o 
  -9   7   7       48.68       54.80      2.83 o 
  -8   7   7        1.40        3.48      0.66 o 
  -7   7   7       17.99       19.42      1.12 o 
  -6   7   7       77.25       75.75      1.84 o 
  -5   7   7        2.54        1.89      0.38 o 
  -4   7   7      567.93      554.06     18.74 o 
  -3   7   7        8.79       10.36      0.57 o 
  -2   7   7       40.32       34.95      1.02 o 
  -1   7   7      918.71      902.02     17.91 o 
   0   7   7       23.16       20.09      1.08 o 
   1   7   7      563.18      565.82      9.34 o 
   3   7   7       53.07       41.41      3.11 o 
   4   7   7      104.23       95.49      2.53 o 
   5   7   7     1004.16     1010.88     15.87 o 
   6   7   7      231.48      220.42      4.59 o 
   7   7   7        0.54        0.63      0.53 o 
   8   7   7      677.41      711.53     16.70 o 
   9   7   7       66.28       69.71      3.30 o 
  10   7   7       11.39       13.12      1.45 o 
  11   7   7       61.24       64.59      3.53 o 
 -10   8   7       12.07       12.34      1.01 o 
  -9   8   7        2.36        3.04      0.63 o 
  -8   8   7      125.01      133.63      5.65 o 
  -7   8   7       12.05       13.33      0.95 o 
  -6   8   7       14.66       15.54      0.80 o 
  -5   8   7      135.82      132.88      2.88 o 
  -4   8   7       78.36       66.56      2.04 o 
  -3   8   7       26.18       26.40      1.53 o 
  -2   8   7        7.88        7.12      0.72 o 
  -1   8   7       28.62       22.36      1.11 o 
   0   8   7        9.17        4.70      0.59 o 
   1   8   7       31.66       27.09      1.62 o 
   2   8   7       13.06       10.13      0.82 o 
   3   8   7      151.54      159.99      3.63 o 
   4   8   7        0.00        0.32      0.42 o 
   5   8   7      226.76      207.06      4.44 o 
   6   8   7       13.49       16.24      2.26 o 
   7   8   7       21.97       22.19      1.95 o 
   8   8   7        3.14        5.42      0.97 o 
   9   8   7      101.39      104.83      4.33 o 
  10   8   7       53.52       54.01      3.04 o 
  11   8   7       10.30       14.26      1.54 o 
 -10   9   7      120.87      153.52      5.68 o 
  -9   9   7       17.71       21.18      1.88 o 
  -8   9   7       31.29       31.55      2.21 o 
  -7   9   7       13.49       12.64      1.43 o 
  -6   9   7      140.69      141.47      4.79 o 
  -5   9   7        6.87        6.45      0.74 o 
  -4   9   7      116.64      108.70      2.86 o 
  -3   9   7       17.41       15.64      1.24 o 
  -2   9   7      104.96      104.92      2.78 o 
  -1   9   7      600.17      591.70     10.00 o 
   0   9   7        0.10        0.22      0.46 o 
   1   9   7      122.10      109.65      2.88 o 
   2   9   7      243.57      241.62      4.99 o 
   3   9   7       28.59       29.71      2.49 o 
   4   9   7        4.43        4.28      0.74 o 
   5   9   7       42.95       35.81      2.06 o 
   6   9   7       78.58       75.53      2.45 o 
   7   9   7        6.27        5.47      0.94 o 
   8   9   7       41.36       41.42      2.57 o 
   9   9   7       31.53       35.21      2.42 o 
  10   9   7        1.54        5.83      1.04 o 
  -9  10   7      142.14      165.42      5.96 o 
  -8  10   7       14.02       14.92      1.70 o 
  -7  10   7       11.93       13.40      1.52 o 
  -6  10   7      232.10      266.30      7.75 o 
  -5  10   7        4.51        3.24      0.64 o 
  -4  10   7      185.26      184.20      4.55 o 
  -3  10   7       72.48       75.41      2.39 o 
  -2  10   7      116.51       99.60      2.81 o 
  -1  10   7        6.19        7.89      1.48 o 
   0  10   7      223.43      208.59      4.56 o 
   1  10   7        8.37        9.58      0.93 o 
   2  10   7        3.74        3.52      0.67 o 
   3  10   7      404.70      394.24      7.47 o 
   4  10   7      351.77      332.92     10.20 o 
   5  10   7      155.54      136.96      3.62 o 
   6  10   7      273.73      270.49      6.05 o 
   7  10   7       31.69       32.37      1.95 o 
   8  10   7        3.71        3.33      1.08 o 
   9  10   7      124.01      118.34      4.84 o 
  -8  11   7        1.73        2.26      0.87 o 
  -7  11   7       68.32       68.77      3.49 o 
  -6  11   7       35.60       39.26      2.52 o 
  -5  11   7       62.11       63.63      2.25 o 
  -4  11   7      278.03      277.26      5.82 o 
  -3  11   7      302.53      296.25      6.07 o 
  -2  11   7       13.68       14.69      2.38 o 
  -1  11   7      100.28       92.65      2.82 o 
   0  11   7      475.71      464.67      8.58 o 
   1  11   7      207.43      202.14      4.67 o 
   2  11   7        0.39        0.93      0.71 o 
   3  11   7      184.82      182.31      4.45 o 
   4  11   7       36.63       36.15      1.74 o 
   5  11   7        1.55        2.50      0.65 o 
   6  11   7      290.68      280.74      6.11 o 
   7  11   7       14.93       18.31      1.24 o 
   8  11   7        5.93        6.98      0.88 o 
  -6  12   7       54.00       64.09      3.42 o 
  -5  12   7        0.03        0.18      0.75 o 
  -4  12   7       21.17       22.39      1.35 o 
  -3  12   7        0.00        0.94      0.57 o 
  -2  12   7        3.29        4.57      0.81 o 
  -1  12   7       13.90       13.31      1.10 o 
   0  12   7       10.77       10.13      0.99 o 
   1  12   7       71.39       73.30      2.59 o 
   2  12   7       32.23       37.76      1.84 o 
   3  12   7      103.20       98.88      3.90 o 
   4  12   7        0.10        1.15      0.55 o 
   5  12   7        7.26       10.16      1.38 o 
   6  12   7        4.59        5.26      0.71 o 
   7  12   7       41.75       44.24      1.99 o 
  -4  13   7        0.15        0.35      0.77 o 
  -3  13   7       42.34       44.83      2.18 o 
  -2  13   7       18.74       19.51      1.32 o 
  -1  13   7       31.84       33.63      3.17 o 
   0  13   7       51.85       50.53      3.40 o 
   1  13   7        7.47        9.41      1.03 o 
   2  13   7       63.10       63.60      2.53 o 
   3  13   7       42.52       37.16      1.91 o 
   4  13   7        7.92        7.79      0.90 o 
   5  13   7       35.85       31.08      1.71 o 
  -2  -9   8       56.63       61.76      3.69 o 
  -1  -9   8       26.95       35.12      2.68 o 
   0  -9   8       72.06       77.80      4.13 o 
   1  -9   8      147.06      168.27      6.56 o 
  -5  -8   8      353.75      364.30     11.25 o 
  -4  -8   8      462.40      492.22     13.99 o 
  -3  -8   8        2.94        3.78      1.16 o 
  -2  -8   8      224.26      249.90      8.55 o 
  -1  -8   8      299.21      313.19      9.90 o 
   0  -8   8        2.73        5.59      1.14 o 
   1  -8   8      439.76      462.26     12.91 o 
   2  -8   8      250.38      263.78      8.44 o 
   3  -8   8        5.01        9.87      1.10 o 
  -7  -7   8        7.10        8.07      1.10 o 
  -6  -7   8       35.29       43.45      2.96 o 
  -5  -7   8       15.84       19.26      1.99 o 
  -4  -7   8        8.29        7.68      1.38 o 
  -3  -7   8        6.19        7.08      1.21 o 
  -2  -7   8      328.83      305.74      9.51 o 
  -1  -7   8       18.77       17.68      1.83 o 
   0  -7   8        8.02       10.77      1.45 o 
   1  -7   8        9.72        9.86      1.29 o 
   2  -7   8        3.75        6.10      1.01 o 
   3  -7   8      181.04      185.17      6.36 o 
   4  -7   8        0.07        0.88      0.53 o 
   5  -7   8      287.53      309.05      8.94 o 
   6  -7   8       51.00       54.79      3.04 o 
  -8  -6   8      251.81      257.55      8.53 o 
  -7  -6   8       21.73       31.61      2.45 o 
  -6  -6   8       31.18       28.52      2.36 o 
  -5  -6   8      217.98      214.00      7.38 o 
  -4  -6   8       79.85       82.70      4.08 o 
  -3  -6   8       84.63       92.67      4.33 o 
  -2  -6   8        5.84        6.50      0.68 o 
  -1  -6   8        2.54        2.13      0.50 o 
   0  -6   8        2.54        3.23      0.63 o 
   1  -6   8       19.24       18.90      1.16 o 
   2  -6   8       39.47       38.35      1.98 o 
   3  -6   8       11.00       12.67      0.93 o 
   4  -6   8       24.06       25.39      1.94 o 
   5  -6   8       92.08       91.02      4.00 o 
   6  -6   8       53.86       52.20      2.97 o 
   7  -6   8        5.24        6.27      1.05 o 
   8  -6   8       16.85       17.96      1.78 o 
  -9  -5   8       48.92       56.05      2.99 o 
  -8  -5   8       79.21       82.20      3.97 o 
  -7  -5   8       37.22       40.01      1.70 o 
  -6  -5   8       78.38       75.36      2.97 o 
  -5  -5   8       18.47       21.60      1.24 o 
  -4  -5   8      451.25      459.25      8.35 o 
  -3  -5   8      149.90      150.24      3.68 o 
  -2  -5   8      104.59       99.62      2.83 o 
  -1  -5   8       81.28       76.74      2.40 o 
   0  -5   8      153.34      152.08      4.74 o 
   1  -5   8        9.54        8.16      0.85 o 
   2  -5   8      316.08      319.09      6.23 o 
   3  -5   8      290.71      282.69      5.70 o 
   4  -5   8        0.58        1.44      0.47 o 
   5  -5   8      123.83      117.61      4.60 o 
   6  -5   8      177.12      168.40      5.95 o 
   7  -5   8       79.59       95.21      4.29 o 
   8  -5   8      232.22      243.28      7.87 o 
   9  -5   8       44.41       48.14      3.13 o 
 -10  -4   8      280.05      298.72      8.81 o 
  -9  -4   8       67.95       69.00      2.34 o 
  -8  -4   8       16.61       23.78      1.40 o 
  -7  -4   8      336.40      345.58      9.64 o 
  -6  -4   8       47.56       42.50      1.75 o 
  -5  -4   8      126.18      118.43      3.16 o 
  -4  -4   8      380.92      385.79     11.28 o 
  -3  -4   8      119.69      117.16      3.07 o 
  -2  -4   8       83.20       64.96      3.60 o 
  -1  -4   8       51.26       56.04      1.96 o 
   0  -4   8      127.29      122.84      3.12 o 
   1  -4   8       18.48       15.86      1.05 o 
   2  -4   8      976.32      959.88     18.16 o 
   3  -4   8      270.10      290.05      5.71 o 
   4  -4   8       32.53       35.34      1.54 o 
   5  -4   8      679.55      704.45     16.56 o 
   6  -4   8       87.37       82.48      3.79 o 
   7  -4   8       50.49       52.82      3.07 o 
   8  -4   8       72.87       73.76      3.77 o 
   9  -4   8      541.61      573.55     14.79 o 
  10  -4   8        2.58        6.65      1.36 o 
 -10  -3   8       35.67       39.04      2.49 o 
  -9  -3   8       29.52       29.25      3.03 o 
  -8  -3   8        0.10        1.27      0.95 o 
  -7  -3   8      144.73      133.13      3.44 o 
  -6  -3   8      159.95      145.69      3.61 o 
  -5  -3   8       26.80       21.97      1.23 o 
  -4  -3   8      304.54      263.39      5.29 o 
  -3  -3   8      438.56      403.39      7.25 o 
  -2  -3   8       54.09       47.89      1.75 o 
  -1  -3   8        7.57        4.76      0.62 o 
   0  -3   8      309.74      298.98      5.69 o 
   1  -3   8      159.18      138.97      3.30 o 
   2  -3   8     1191.17     1190.89     18.31 o 
   3  -3   8      193.64      206.22      9.26 o 
   4  -3   8       78.12       72.03      2.20 o 
   5  -3   8      101.39      108.00      4.25 o 
   6  -3   8      500.30      497.93     12.53 o 
   7  -3   8       88.94       78.50      3.71 o 
   8  -3   8       26.56       29.81      2.32 o 
   9  -3   8      208.06      211.54      4.77 o 
  10  -3   8       47.83       47.76      3.13 o 
 -11  -2   8       28.64       30.46      2.26 o 
 -10  -2   8       28.63       28.11      2.16 o 
  -9  -2   8       18.52       22.46      1.83 o 
  -8  -2   8        6.64        6.62      0.72 o 
  -7  -2   8       31.02       28.66      1.42 o 
  -6  -2   8      334.58      302.53      5.93 o 
  -5  -2   8      274.14      253.19      5.13 o 
  -4  -2   8      686.86      654.88     10.80 o 
  -3  -2   8        0.03        0.81      0.58 o 
  -2  -2   8      410.05      365.84      6.61 o 
  -1  -2   8       12.34       14.00      0.95 o 
   0  -2   8     1215.03     1179.63     18.02 o 
   1  -2   8        7.34        7.82      0.85 o 
   2  -2   8      931.86      888.64     13.96 o 
   3  -2   8        7.06       10.45      0.97 o 
   4  -2   8      175.65      145.70      3.37 o 
   5  -2   8       24.49       23.80      2.41 o 
   6  -2   8       11.78       10.98      0.81 o 
   7  -2   8       20.17       20.43      2.07 o 
   8  -2   8       16.20       15.41      1.73 o 
   9  -2   8        3.17        4.22      0.70 o 
  10  -2   8       10.74       14.14      2.44 o 
  11  -2   8        3.12        8.41      1.58 o 
 -11  -1   8       79.19       80.04      2.86 o 
 -10  -1   8        0.14        2.30      0.59 o 
  -9  -1   8      723.94      747.38     17.68 o 
  -8  -1   8       58.06       65.78      2.24 o 
  -7  -1   8      523.93      510.46      8.95 o 
  -6  -1   8      550.15      538.70      9.25 o 
  -5  -1   8       22.35       25.38      1.42 o 
  -4  -1   8      275.77      232.38      4.68 o 
  -3  -1   8      881.83      829.08     13.10 o 
  -2  -1   8      159.12      168.86      3.79 o 
  -1  -1   8     1211.67     1202.71     34.41 o 
   0  -1   8      833.20      713.20     11.38 o 
   1  -1   8      486.84      464.79      7.89 o 
   2  -1   8      181.84      179.33      3.78 o 
   3  -1   8       23.27       34.95      1.39 o 
   4  -1   8        1.81        2.85      0.53 o 
   5  -1   8       14.50        8.03      0.52 o 
   6  -1   8       45.99       51.51      3.16 o 
   7  -1   8      224.60      221.46      4.58 o 
   8  -1   8       20.38       18.55      1.15 o 
   9  -1   8      299.87      306.12      6.10 o 
  10  -1   8       16.12       18.01      1.22 o 
  11  -1   8       44.37       48.52      2.62 o 
 -11   0   8        0.46        1.05      0.74 o 
 -10   0   8       30.88       30.70      2.34 o 
  -9   0   8       18.13       17.33      1.81 o 
  -8   0   8      243.43      241.86      4.18 o 
  -7   0   8       19.56       18.36      1.10 o 
  -6   0   8       64.64       69.05      2.15 o 
  -5   0   8       20.10       17.11      1.04 o 
  -4   0   8       59.60       55.87      1.93 o 
  -3   0   8     1122.13     1077.68     16.50 o 
  -2   0   8      313.21      295.92      5.47 o 
  -1   0   8      176.24      162.77      3.47 o 
   0   0   8     1011.97     1041.14     15.92 o 
   1   0   8     1131.39     1122.45     17.03 o 
   2   0   8       18.42       14.51      1.62 o 
   3   0   8      116.95      102.10      1.89 o 
   4   0   8      243.40      240.40      3.64 o 
   5   0   8      114.85      108.87      2.16 o 
   6   0   8      462.47      441.41      7.54 o 
   7   0   8      231.03      257.42      5.06 o 
   8   0   8        9.38       11.06      0.89 o 
   9   0   8      191.08      183.89      4.20 o 
  10   0   8      174.43      168.31      4.20 o 
  11   0   8       41.71       48.20      2.07 o 
 -12   1   8        1.25        1.48      0.87 o 
 -11   1   8       16.80       15.34      1.78 o 
 -10   1   8      125.30      125.11      5.21 o 
  -9   1   8        5.71        7.62      1.23 o 
  -8   1   8        4.29        5.32      0.66 o 
  -7   1   8        0.26        0.46      0.31 o 
  -6   1   8       17.32       11.72      0.90 o 
  -5   1   8       64.38       59.81      1.92 o 
  -4   1   8      159.75      143.82     13.16 o 
  -3   1   8      217.71      194.37      9.64 o 
  -2   1   8      141.33      128.77      2.93 o 
  -1   1   8      196.33      191.93      3.86 o 
   0   1   8      359.65      338.28      5.97 o 
   1   1   8      759.90      727.42     14.35 o 
   2   1   8       14.97       15.45      0.74 o 
   3   1   8       28.91       36.66      1.34 o 
   4   1   8      271.14      289.72      4.21 o 
   5   1   8       15.84        7.46      0.51 o 
   6   1   8      100.24      112.55      2.18 o 
   7   1   8      244.08      248.12      4.88 o 
   8   1   8       47.42       47.61      1.75 o 
   9   1   8       41.75       43.67      1.77 o 
  10   1   8      152.16      152.74      3.83 o 
  11   1   8        6.21        5.78      0.86 o 
  12   1   8        5.57        8.38      1.16 o 
 -12   2   8       44.14       49.17      3.30 o 
 -11   2   8      115.68      126.27      5.46 o 
 -10   2   8      119.79      118.44      5.08 o 
  -9   2   8      159.97      161.03      5.86 o 
  -8   2   8      147.43      146.39      3.55 o 
  -7   2   8        3.41        3.22      0.64 o 
  -6   2   8       94.16       90.80      2.06 o 
  -5   2   8       28.62       24.71      2.50 o 
  -4   2   8      213.30      177.76      3.74 o 
  -3   2   8       78.93       67.85      1.96 o 
  -2   2   8      211.21      188.54      5.20 o 
  -1   2   8        1.90        2.52      0.65 o 
   0   2   8      660.58      629.34     13.79 o 
   1   2   8        5.88        6.47      1.22 o 
   2   2   8       77.34       94.89      1.72 o 
   3   2   8      147.03      148.55      2.46 o 
   4   2   8      212.50      223.53     11.51 o 
   5   2   8      272.17      281.59      4.18 o 
   6   2   8        0.72        1.65      0.41 o 
   7   2   8        3.58        2.62      0.57 o 
   8   2   8       14.77       16.82      1.03 o 
   9   2   8       52.08       50.56      1.88 o 
  10   2   8       25.79       25.79      1.41 o 
  11   2   8       63.01       60.75      2.26 o 
  12   2   8        4.11        7.38      0.88 o 
 -12   3   8      134.85      130.95      5.64 o 
 -11   3   8      177.79      175.58      6.57 o 
 -10   3   8       87.99       92.70      4.33 o 
  -9   3   8       23.84       22.33      1.99 o 
  -8   3   8      245.08      245.48      7.52 o 
  -7   3   8      302.86      304.43      5.89 o 
  -6   3   8      140.74      127.75      3.70 o 
  -5   3   8      216.98      197.60      4.09 o 
  -4   3   8      294.16      294.31      7.49 o 
  -3   3   8       32.65       28.93      1.61 o 
  -2   3   8      296.39      307.11      5.51 o 
  -1   3   8      277.83      261.21      4.84 o 
   0   3   8      310.55      354.96      4.78 o 
   1   3   8     1012.81     1007.96     12.30 o 
   2   3   8        0.40        1.41      0.26 o 
   3   3   8        0.96        4.73      0.62 o 
   4   3   8     1483.14     1521.57     15.82 o 
   5   3   8      421.36      393.72      5.49 o 
   6   3   8       62.01       58.49      2.09 o 
   7   3   8      136.67      125.24      2.99 o 
   8   3   8       26.18       24.10      1.21 o 
   9   3   8       69.17       68.21      2.23 o 
  10   3   8      119.05      110.36      3.08 o 
  11   3   8       79.50       77.80      2.58 o 
  12   3   8       16.07       17.10      1.60 o 
 -12   4   8       13.22       18.04      1.87 o 
 -11   4   8       46.84       44.86      3.05 o 
 -10   4   8       29.53       31.42      2.44 o 
  -9   4   8        3.60        4.90      1.22 o 
  -8   4   8      286.36      287.84      8.36 o 
  -7   4   8      187.30      174.09      3.92 o 
  -6   4   8        0.88        2.84      1.23 o 
  -5   4   8      328.32      316.12     11.20 o 
  -4   4   8      138.16      118.24      7.55 o 
  -3   4   8        0.76        1.55      0.72 o 
  -2   4   8        4.82        5.90      0.46 o 
  -1   4   8     1446.70     1473.55     17.65 o 
   0   4   8      550.08      570.42      7.32 o 
   1   4   8      275.21      255.63      3.69 o 
   2   4   8      461.83      448.97      5.97 o 
   3   4   8       11.69       10.04      0.81 o 
   4   4   8       34.32       33.59      1.04 o 
   5   4   8      410.21      410.68      5.71 o 
   6   4   8      992.66      994.48     10.80 o 
   7   4   8       81.76       78.18      2.22 o 
   8   4   8      516.84      505.51     10.99 o 
   9   4   8      232.95      231.63      4.86 o 
  10   4   8        8.49        9.62      0.89 o 
  11   4   8      155.37      152.41      3.86 o 
  12   4   8        1.90        2.84      0.81 o 
 -11   5   8       79.20       82.74      4.27 o 
 -10   5   8        5.53        7.78      1.39 o 
  -9   5   8      171.82      165.07      5.94 o 
  -8   5   8        0.05        0.26      0.64 o 
  -7   5   8       31.41       27.16      1.35 o 
  -6   5   8       23.48       17.64      0.79 o 
  -5   5   8       94.53       87.07      1.82 o 
  -4   5   8      107.41      111.05      5.15 o 
  -3   5   8       43.31       49.01      2.33 o 
  -2   5   8       10.25        6.94      0.46 o 
  -1   5   8      465.80      466.58      6.19 o 
   0   5   8       79.30       72.71      1.49 o 
   1   5   8      123.49      128.80      2.21 o 
   2   5   8      396.04      411.26      5.58 o 
   3   5   8        1.84        4.09      0.95 o 
   4   5   8       37.20       34.90      1.42 o 
   5   5   8        2.98        3.75      0.44 o 
   6   5   8       19.07       21.92      0.87 o 
   7   5   8        8.41        8.07      0.85 o 
   8   5   8      151.49      148.94      3.47 o 
   9   5   8        0.42        0.61      0.45 o 
  10   5   8       46.61       43.34      1.76 o 
  11   5   8      167.88      159.01      5.74 o 
 -11   6   8        0.74        0.44      0.79 o 
 -10   6   8       52.39       59.25      3.40 o 
  -9   6   8      150.96      147.21      5.52 o 
  -8   6   8        0.32        0.83      0.71 o 
  -7   6   8       27.38       26.12      1.23 o 
  -6   6   8       80.78       75.50      1.78 o 
  -5   6   8       79.06       67.54      1.62 o 
  -4   6   8      145.43      134.08      4.47 o 
  -3   6   8     1116.17     1111.56     13.68 o 
  -2   6   8       12.55        9.73      0.69 o 
  -1   6   8      154.37      157.23      2.59 o 
   0   6   8      215.45      214.85      6.39 o 
   1   6   8       51.89       62.88      1.40 o 
   2   6   8       37.39       34.22      1.04 o 
   3   6   8      246.45      254.01      4.48 o 
   4   6   8       70.02       70.01      1.58 o 
   5   6   8        4.15        4.88      0.46 o 
   6   6   8        3.92        3.62      0.42 o 
   7   6   8       31.96       31.19      1.05 o 
   8   6   8      122.13      125.37      4.42 o 
   9   6   8        0.85        1.05      0.43 o 
  10   6   8       69.90       74.49      3.61 o 
  11   6   8       65.33       70.13      3.58 o 
 -11   7   8        0.46        1.10      0.79 o 
 -10   7   8      288.87      316.09      9.53 o 
  -9   7   8      122.20      128.63      5.08 o 
  -8   7   8       18.24       18.70      1.13 o 
  -7   7   8      710.85      741.64     12.00 o 
  -6   7   8       66.54       62.02      1.66 o 
  -5   7   8      198.89      178.39      3.13 o 
  -4   7   8       38.91       35.35      1.10 o 
  -3   7   8      366.10      338.39      4.86 o 
  -2   7   8        0.51        0.52      0.27 o 
  -1   7   8      865.61      871.91     13.04 o 
   0   7   8      362.98      345.23      7.70 o 
   1   7   8       34.71       37.44      1.62 o 
   2   7   8        8.72        6.63      0.69 o 
   3   7   8       60.38       48.21      1.66 o 
   4   7   8      159.71      148.25      3.39 o 
   5   7   8        5.13        4.38      0.67 o 
   6   7   8      190.79      182.46      4.03 o 
   7   7   8       93.71       97.40      2.69 o 
   8   7   8       54.46       53.10      2.74 o 
   9   7   8      163.33      188.65      6.13 o 
  10   7   8       10.55       14.15      2.58 o 
  11   7   8       19.57       26.64      2.12 o 
 -10   8   8      100.68      109.82      4.75 o 
  -9   8   8        0.19        0.98      0.41 o 
  -8   8   8       37.68       35.19      1.56 o 
  -7   8   8       93.30      100.87      2.76 o 
  -6   8   8      167.07      177.42      3.27 o 
  -5   8   8       55.98       59.98      1.33 o 
  -4   8   8      179.86      166.89      2.91 o 
  -3   8   8       74.55       67.03      2.04 o 
  -2   8   8      103.64      103.34      4.37 o 
  -1   8   8       64.98       58.00      1.87 o 
   0   8   8      489.12      465.65      8.75 o 
   1   8   8      217.80      224.81      7.98 o 
   2   8   8      377.85      353.77      6.54 o 
   3   8   8      901.48      872.81     21.65 o 
   4   8   8      169.13      173.69      4.25 o 
   5   8   8      265.48      244.37      5.51 o 
   6   8   8      648.47      693.27     11.68 o 
   7   8   8      161.99      168.46      4.01 o 
   8   8   8        1.82        2.60      0.82 o 
   9   8   8      302.26      329.88      9.36 o 
  10   8   8      108.84      118.61      4.79 o 
  -9   9   8        7.59        9.65      1.23 o 
  -8   9   8        0.06       -0.12      0.58 o 
  -7   9   8       10.80        9.35      1.26 o 
  -6   9   8       44.19       40.49      2.96 o 
  -5   9   8       20.30       19.60      1.90 o 
  -4   9   8        0.11        0.55      0.53 o 
  -3   9   8        0.00        0.59      0.43 o 
  -2   9   8        2.77        1.78      0.55 o 
  -1   9   8       42.25       43.67      1.68 o 
   0   9   8        5.82        4.42      0.68 o 
   1   9   8       11.15       14.34      0.98 o 
   2   9   8       91.99       94.24      2.67 o 
   3   9   8       10.29       13.39      1.01 o 
   4   9   8        1.42        1.52      0.55 o 
   5   9   8      123.30      124.67      4.55 o 
   6   9   8      159.60      150.95      3.80 o 
   7   9   8       61.15       55.96      2.10 o 
   8   9   8        1.63        0.74      0.65 o 
   9   9   8      179.79      193.97      6.56 o 
  10   9   8      147.56      169.60      6.09 o 
  -9  10   8       70.78       84.26      3.90 o 
  -8  10   8       49.93       48.91      2.79 o 
  -7  10   8        0.95        1.48      0.82 o 
  -6  10   8       12.88       16.50      1.56 o 
  -5  10   8       34.65       38.62      1.69 o 
  -4  10   8       13.09       12.37      1.57 o 
  -3  10   8       10.88        9.05      1.44 o 
  -2  10   8      158.84      148.41      4.92 o 
  -1  10   8       44.98       37.17      1.63 o 
   0  10   8       18.27       15.33      1.09 o 
   1  10   8       51.65       52.74      1.97 o 
   2  10   8       21.46       22.14      1.29 o 
   3  10   8       57.40       53.26      2.04 o 
   4  10   8      297.96      296.11      6.08 o 
   5  10   8       15.19       15.85      1.14 o 
   6  10   8       78.11       76.93      2.58 o 
   7  10   8       53.83       53.15      2.23 o 
   8  10   8       11.27       14.94      1.60 o 
   9  10   8        8.25       12.21      1.38 o 
  -7  11   8       43.86       46.89      2.78 o 
  -6  11   8      161.72      165.12      5.70 o 
  -5  11   8      185.47      202.40      8.42 o 
  -4  11   8        0.74        1.28      0.87 o 
  -3  11   8      279.91      285.71      5.95 o 
  -2  11   8      339.96      344.08      6.96 o 
  -1  11   8       59.76       59.09      2.18 o 
   0  11   8      421.49      409.30      7.78 o 
   1  11   8      320.77      314.39      6.39 o 
   2  11   8       74.24       71.82      4.69 o 
   3  11   8       44.81       39.83      1.94 o 
   4  11   8       73.02       74.85      2.58 o 
   5  11   8        0.22        1.31      0.49 o 
   6  11   8       30.12       32.57      1.67 o 
   7  11   8      164.43      164.71      4.30 o 
   8  11   8        8.54       11.18      1.30 o 
  -6  12   8       22.09       26.69      2.16 o 
  -5  12   8        5.67        5.99      1.16 o 
  -4  12   8       12.44       15.92      2.12 o 
  -3  12   8        2.24        4.04      0.71 o 
  -2  12   8       11.48       13.39      1.11 o 
  -1  12   8        1.79        2.69      0.63 o 
   0  12   8      369.09      367.60      7.35 o 
   1  12   8        0.45       -0.03      0.49 o 
   2  12   8       19.02       17.81      1.29 o 
   3  12   8        4.42        2.71      0.68 o 
   4  12   8       28.96       29.11      1.63 o 
   5  12   8       21.57       20.08      1.37 o 
   6  12   8        3.28        5.22      0.70 o 
  -4  13   8        1.24        2.71      0.92 o 
  -3  13   8       45.27       44.35      1.99 o 
  -2  13   8        1.45        2.10      0.57 o 
  -1  13   8      173.46      164.26      4.32 o 
   0  13   8       13.73       15.67      2.75 o 
   1  13   8      174.36      163.58      4.33 o 
   2  13   8       17.59       19.91      1.39 o 
   3  13   8       80.60       85.68      2.98 o 
   4  13   8       52.83       46.61      2.31 o 
  -3  -8   9       56.21       60.03      3.65 o 
  -2  -8   9      177.42      188.81      7.21 o 
  -1  -8   9       74.81       69.94      3.94 o 
   0  -8   9        7.13        6.48      1.13 o 
   1  -8   9       61.99       69.76      3.81 o 
   2  -8   9       30.15       30.78      2.30 o 
  -5  -7   9       23.15       24.03      2.22 o 
  -4  -7   9      103.14       95.69      4.74 o 
  -3  -7   9       61.14       65.70      3.83 o 
  -2  -7   9       54.62       48.56      3.20 o 
  -1  -7   9      190.60      195.36      7.16 o 
   0  -7   9       25.49       19.34      1.94 o 
   1  -7   9        0.01        2.03      0.73 o 
   2  -7   9       17.30       13.85      1.51 o 
   3  -7   9      201.22      226.52      7.55 o 
  -7  -6   9       17.77       20.91      1.90 o 
  -6  -6   9        0.61        1.51      0.71 o 
  -5  -6   9        1.11        2.36      0.90 o 
  -4  -6   9       33.53       33.26      2.58 o 
  -3  -6   9       46.93       46.85      3.01 o 
  -2  -6   9       53.17       45.76      2.96 o 
  -1  -6   9      143.48      164.67      4.21 o 
   0  -6   9      466.84      512.47      9.34 o 
   1  -6   9       19.29       19.92      1.25 o 
   2  -6   9      146.73      157.39      4.00 o 
   3  -6   9       68.90       71.93      2.89 o 
   4  -6   9        3.08        5.36      1.03 o 
   5  -6   9       60.15       76.68      3.78 o 
   6  -6   9        6.45        5.26      1.07 o 
   7  -6   9       99.52      110.21      4.82 o 
  -8  -5   9       80.95       96.23      4.51 o 
  -7  -5   9       34.22       38.15      2.66 o 
  -6  -5   9      235.30      218.17      7.31 o 
  -5  -5   9       11.57       12.89      0.97 o 
  -4  -5   9       61.64       61.28      3.96 o 
  -3  -5   9       86.12       87.54      2.72 o 
  -2  -5   9       35.65       40.00      1.73 o 
  -1  -5   9        1.23        2.21      0.56 o 
   0  -5   9        3.27        4.71      0.72 o 
   1  -5   9        1.44        2.99      0.64 o 
   2  -5   9       20.39       26.81      1.78 o 
   3  -5   9      121.13      124.09      3.67 o 
   4  -5   9       43.84       46.51      1.86 o 
   5  -5   9       78.96       85.49      3.95 o 
   6  -5   9      153.93      159.27      5.90 o 
   7  -5   9       13.23       11.81      1.52 o 
   8  -5   9       12.23       13.50      1.70 o 
  -9  -4   9      241.28      250.72      5.58 o 
  -8  -4   9       15.54       21.18      2.46 o 
  -7  -4   9        3.81        6.20      0.92 o 
  -6  -4   9      568.93      560.97     10.02 o 
  -5  -4   9       29.91       36.85      1.91 o 
  -4  -4   9      505.00      484.17      8.76 o 
  -3  -4   9      112.42      119.57      3.22 o 
  -2  -4   9       50.81       49.50      1.93 o 
  -1  -4   9        5.10        7.75      1.27 o 
   0  -4   9      195.68      179.00     10.35 o 
   1  -4   9       33.85       28.21      1.44 o 
   2  -4   9      199.64      201.70      4.52 o 
   3  -4   9      938.55      963.54     15.49 o 
   4  -4   9       45.16       43.14      1.77 o 
   5  -4   9      168.34      169.63      5.91 o 
   6  -4   9      150.20      152.72      5.68 o 
   7  -4   9      288.45      310.23      9.29 o 
   8  -4   9        1.73        2.05      0.95 o 
   9  -4   9       32.82       39.80      2.86 o 
 -10  -3   9       90.43       95.62      4.29 o 
  -9  -3   9      422.29      438.33     18.15 o 
  -8  -3   9       22.46       25.19      1.37 o 
  -7  -3   9       28.31       32.40      1.56 o 
  -6  -3   9       57.57       60.35      2.18 o 
  -5  -3   9      541.89      523.03     13.33 o 
  -4  -3   9      565.13      535.02      9.36 o 
  -3  -3   9      197.31      179.47      4.12 o 
  -2  -3   9      389.18      369.75      7.39 o 
  -1  -3   9        8.53        5.69      0.73 o 
   0  -3   9      187.49      174.44      4.40 o 
   1  -3   9      272.77      257.52      5.31 o 
   2  -3   9       30.29       26.40      1.35 o 
   3  -3   9      112.33      121.87      3.17 o 
   4  -3   9      225.37      213.07      4.62 o 
   5  -3   9        9.78        8.29      1.32 o 
   6  -3   9      314.51      312.21      9.03 o 
   7  -3   9      645.50      689.11     16.86 o 
   8  -3   9       28.92       27.43      2.35 o 
   9  -3   9       28.38       34.67      2.68 o 
 -10  -2   9        8.55       12.75      1.40 o 
  -9  -2   9      185.26      193.82      6.59 o 
  -8  -2   9        6.98        8.28      0.79 o 
  -7  -2   9       11.33       12.61      1.32 o 
  -6  -2   9      261.71      246.21      5.24 o 
  -5  -2   9      115.77      103.92      2.92 o 
  -4  -2   9       97.18       85.94      2.57 o 
  -3  -2   9      261.68      239.29      4.96 o 
  -2  -2   9        0.25        1.86      1.05 o 
  -1  -2   9       44.77       43.81      1.71 o 
   0  -2   9       19.26       19.57      2.48 o 
   1  -2   9       24.14       18.39      1.61 o 
   2  -2   9      351.56      362.73      6.71 o 
   3  -2   9        0.04        1.96      0.86 o 
   4  -2   9      329.58      343.85      6.50 o 
   5  -2   9       26.29       24.28      1.20 o 
   6  -2   9      407.10      411.26     10.94 o 
   7  -2   9      441.86      458.77     12.11 o 
   8  -2   9       11.79       12.55      1.64 o 
   9  -2   9      416.66      429.13     11.92 o 
  10  -2   9       29.86       28.00      2.47 o 
 -11  -1   9      222.87      236.74      7.92 o 
 -10  -1   9       33.20       41.56      2.74 o 
  -9  -1   9        1.63        2.61      0.88 o 
  -8  -1   9      147.41      152.64      7.97 o 
  -7  -1   9       15.00       15.29      1.06 o 
  -6  -1   9      168.94      162.10      3.88 o 
  -5  -1   9       43.92       42.16      1.74 o 
  -4  -1   9      105.07      105.79      2.85 o 
  -3  -1   9        6.22        3.11      0.94 o 
  -2  -1   9      595.35      557.51      9.43 o 
  -1  -1   9       64.15       55.73      1.90 o 
   0  -1   9      598.57      603.06     10.03 o 
   1  -1   9        0.72        1.32      0.51 o 
   2  -1   9       17.55       12.96      0.92 o 
   3  -1   9       35.85       25.06      1.24 o 
   4  -1   9       26.70       24.63      1.57 o 
   5  -1   9        4.47       11.03      1.37 o 
   6  -1   9       49.19       41.75      2.56 o 
   7  -1   9       60.40       54.76      3.03 o 
   8  -1   9        2.50        1.52      0.84 o 
   9  -1   9        3.67        2.38      1.13 o 
  10  -1   9        1.45        1.01      1.08 o 
 -11   0   9      107.53      122.70      5.22 o 
 -10   0   9       14.40       16.69      1.75 o 
  -9   0   9       41.92       43.88      2.75 o 
  -8   0   9       17.29       20.39      1.27 o 
  -7   0   9      539.75      519.76      9.19 o 
  -6   0   9       72.18       65.40      2.19 o 
  -5   0   9      246.67      228.00      4.78 o 
  -4   0   9        2.74        4.91      0.74 o 
  -3   0   9      326.99      296.40      5.68 o 
  -2   0   9      925.20      884.42     13.94 o 
  -1   0   9      786.62      760.56     12.20 o 
   0   0   9      308.72      293.05      8.07 o 
   1   0   9       52.68       49.88      1.73 o 
   2   0   9      426.78      402.17      7.39 o 
   3   0   9        1.60        4.32      0.58 o 
   4   0   9      934.06      898.19     22.17 o 
   5   0   9       69.36       68.38      4.08 o 
   6   0   9      745.71      700.36     16.38 o 
   7   0   9      172.91      174.42      5.92 o 
   8   0   9        2.97        3.88      1.13 o 
   9   0   9       20.51       21.83      2.63 o 
  10   0   9       10.47       10.81      2.89 o 
  11   0   9      163.96      171.01      4.26 o 
 -11   1   9       77.72       70.96      3.95 o 
 -10   1   9        9.63       12.39      1.12 o 
  -9   1   9      404.78      387.59     10.66 o 
  -8   1   9       79.55       80.68      2.54 o 
  -7   1   9      238.84      234.95      5.53 o 
  -6   1   9        0.33        0.95      0.47 o 
  -5   1   9     1550.44     1527.10     23.08 o 
  -4   1   9      317.50      327.54      6.13 o 
  -3   1   9      652.19      630.47     13.04 o 
  -2   1   9      613.39      597.70     12.37 o 
  -1   1   9     1297.79     1250.41     18.98 o 
   0   1   9       70.58       65.81      2.01 o 
   1   1   9      816.94      783.51     12.41 o 
   2   1   9      460.33      417.04     18.59 o 
   3   1   9        1.28        0.01      0.37 o 
   4   1   9      115.39      137.05      3.21 o 
   5   1   9      488.97      439.65      7.69 o 
   6   1   9       64.35       66.49      1.96 o 
   7   1   9      117.25      123.07      3.03 o 
   8   1   9      421.93      430.83      7.73 o 
   9   1   9       54.24       55.61      4.33 o 
  10   1   9      104.01      110.89      6.30 o 
  11   1   9       92.13       88.86      2.82 o 
 -11   2   9       67.93       62.67      3.73 o 
 -10   2   9       14.08       15.30      1.79 o 
  -9   2   9       11.01       11.09      1.53 o 
  -8   2   9        2.27        3.01      0.43 o 
  -7   2   9       72.81       65.19      2.19 o 
  -6   2   9       20.59       22.39      1.22 o 
  -5   2   9        0.51        0.08      0.40 o 
  -4   2   9      134.17      120.05      5.48 o 
  -3   2   9       18.05       11.34      0.86 o 
  -2   2   9        7.09        6.97      0.70 o 
  -1   2   9       38.42       25.83      1.20 o 
   0   2   9       62.96       60.44      3.84 o 
   1   2   9      838.00      700.34     11.23 o 
   2   2   9       66.13       60.37      3.84 o 
   3   2   9       29.96       27.36      1.26 o 
   4   2   9       15.34        9.14      0.79 o 
   5   2   9      205.38      209.26      3.67 o 
   6   2   9       15.95       15.13      0.73 o 
   7   2   9      511.47      517.86      8.76 o 
   8   2   9      314.78      317.49      6.07 o 
   9   2   9      380.36      379.03      7.11 o 
  10   2   9       13.67       14.63      2.55 o 
  11   2   9      108.49      108.81      4.75 o 
 -11   3   9       13.60       14.76      1.78 o 
 -10   3   9      142.46      152.28      6.01 o 
  -9   3   9       26.55       27.15      2.25 o 
  -8   3   9      101.83       99.92      4.33 o 
  -7   3   9      203.14      197.33      3.61 o 
  -6   3   9       15.90       18.16      1.10 o 
  -5   3   9      289.24      259.82      5.14 o 
  -4   3   9      148.55      151.21      3.87 o 
  -3   3   9       57.81       66.13      2.03 o 
  -2   3   9      330.11      307.63      8.80 o 
  -1   3   9      354.50      344.09      8.68 o 
   0   3   9       13.97       13.76      0.87 o 
   1   3   9       28.48       29.10      1.26 o 
   2   3   9       44.15       36.42      1.43 o 
   3   3   9       60.58       56.19      2.51 o 
   4   3   9      352.94      329.69     12.88 o 
   5   3   9       80.95       78.05      3.75 o 
   6   3   9       37.99       42.42      2.02 o 
   7   3   9      539.16      534.81      9.85 o 
   8   3   9       29.36       27.95      1.33 o 
   9   3   9      166.88      165.29      3.89 o 
  10   3   9       15.07       15.48      1.64 o 
  11   3   9        0.26        2.44      0.53 o 
 -11   4   9       76.40       77.84      4.20 o 
 -10   4   9      149.38      152.71      6.00 o 
  -9   4   9      225.06      229.69      7.56 o 
  -8   4   9      184.05      192.98      6.48 o 
  -7   4   9      268.84      255.93      5.30 o 
  -6   4   9       54.92       49.89      1.82 o 
  -5   4   9       33.39       21.16      1.52 o 
  -4   4   9       23.48       22.10      2.01 o 
  -3   4   9        8.70        6.38      1.22 o 
  -2   4   9       35.24       28.29      1.24 o 
  -1   4   9      618.08      564.79      9.29 o 
   0   4   9     1381.56     1427.61     29.26 o 
   1   4   9       89.88       77.38      2.17 o 
   2   4   9      116.76      120.36      2.14 o 
   3   4   9      927.14      927.82     12.05 o 
   4   4   9      121.88      129.57      2.37 o 
   5   4   9      149.01      150.57      2.29 o 
   6   4   9      229.51      232.63      3.77 o 
   7   4   9        0.15        0.60      0.38 o 
   8   4   9      370.92      353.73     11.29 o 
   9   4   9      251.76      250.97      5.18 o 
  10   4   9       12.51       13.34      1.09 o 
  11   4   9       15.90       18.58      1.19 o 
 -11   5   9       20.96       25.07      2.27 o 
 -10   5   9        0.62        1.04      0.81 o 
  -9   5   9      133.15      131.92      5.29 o 
  -8   5   9       10.32       11.94      1.53 o 
  -7   5   9      152.92      142.46      3.56 o 
  -6   5   9       97.60       97.24      2.68 o 
  -5   5   9      131.36      130.53      3.18 o 
  -4   5   9       42.95       41.71      1.91 o 
  -3   5   9       18.97       26.02      1.23 o 
  -2   5   9      224.98      238.76      4.69 o 
  -1   5   9      754.64      759.25     12.05 o 
   0   5   9       24.12       20.88      0.92 o 
   1   5   9      108.51      105.89      2.25 o 
   2   5   9      292.45      290.18      4.98 o 
   3   5   9      879.02      864.59     10.92 o 
   4   5   9        4.35        3.28      0.73 o 
   5   5   9      815.09      821.98     10.55 o 
   6   5   9      112.72      112.52      2.31 o 
   7   5   9       43.66       45.13      1.32 o 
   8   5   9      107.21      104.04      2.79 o 
   9   5   9      371.16      379.42      7.07 o 
  10   5   9        2.92        7.01      2.07 o 
  11   5   9       42.22       46.03      2.68 o 
 -11   6   9       15.82       13.64      1.60 o 
 -10   6   9        5.54       11.31      1.49 o 
  -9   6   9      112.31      112.47      4.81 o 
  -8   6   9        0.49        1.21      0.77 o 
  -7   6   9       13.11       12.72      2.02 o 
  -6   6   9       21.15       16.33      1.16 o 
  -5   6   9       23.10       17.51      1.08 o 
  -4   6   9       79.23       71.53      2.88 o 
  -3   6   9        4.46        4.71      0.65 o 
  -2   6   9        5.95       12.64      0.96 o 
  -1   6   9       11.91       10.22      0.56 o 
   0   6   9        2.13        3.05      0.37 o 
   1   6   9       13.83       11.33      0.59 o 
   2   6   9        0.84        2.03      0.72 o 
   3   6   9      231.78      225.90      3.55 o 
   4   6   9     1277.01     1265.07     63.52 o 
   5   6   9      295.26      276.48     13.80 o 
   6   6   9        7.19        7.36      1.16 o 
   7   6   9       14.35       12.00      3.32 o 
   8   6   9        9.43       10.64      1.14 o 
   9   6   9       50.32       51.20      2.81 o 
  10   6   9      137.58      136.74      5.16 o 
  11   6   9       87.00       92.18      4.16 o 
 -10   7   9      113.90      136.43      5.57 o 
  -9   7   9      144.08      153.99      5.82 o 
  -8   7   9        6.46        7.95      1.17 o 
  -7   7   9      114.05      115.75      4.44 o 
  -6   7   9      310.81      315.16      4.96 o 
  -5   7   9       23.37       21.74      1.24 o 
  -4   7   9       17.68       22.50      0.92 o 
  -3   7   9       11.12        9.27      0.59 o 
  -2   7   9        2.97        2.57      0.77 o 
  -1   7   9      223.11      214.68      3.40 o 
   0   7   9       41.44       41.97      1.38 o 
   1   7   9       39.89       37.52      1.09 o 
   2   7   9       17.56       14.65      0.95 o 
   3   7   9      163.40      148.91      3.40 o 
   4   7   9        2.90        1.75      0.53 o 
   5   7   9      245.29      238.95      4.90 o 
   6   7   9       20.44       20.63      1.15 o 
   7   7   9       80.13       83.44      2.47 o 
   8   7   9       29.00       33.28      2.10 o 
   9   7   9       44.28       49.42      2.65 o 
  10   7   9       31.08       38.11      2.48 o 
 -10   8   9       44.08       57.10      3.27 o 
  -9   8   9       23.92       26.61      2.09 o 
  -8   8   9        2.41        4.10      0.78 o 
  -7   8   9        4.14        6.78      0.99 o 
  -6   8   9      564.39      543.83      9.43 o 
  -5   8   9     1041.13     1028.10     17.08 o 
  -4   8   9       42.48       40.32      1.22 o 
  -3   8   9      253.51      235.32      4.75 o 
  -2   8   9      137.52      127.61      3.08 o 
  -1   8   9       61.30       58.31      1.88 o 
   0   8   9       54.45       57.76      1.89 o 
   1   8   9      467.70      482.11      8.40 o 
   2   8   9       31.68       33.94      2.78 o 
   3   8   9      367.31      371.51      6.88 o 
   4   8   9       28.04       27.32      1.82 o 
   5   8   9       38.97       44.27      1.76 o 
   6   8   9        1.15        1.87      0.50 o 
   7   8   9       62.41       58.92      2.09 o 
   8   8   9        4.16        3.69      0.91 o 
   9   8   9       40.22       40.72      2.45 o 
  10   8   9      113.28      121.83      3.48 o 
  -6   9   9       70.42       78.01      3.47 o 
  -5   9   9      103.35      112.10      3.89 o 
  -4   9   9        9.85       10.18      0.86 o 
  -3   9   9       95.82       97.95      2.71 o 
  -2   9   9       78.00       77.79      2.95 o 
  -1   9   9       19.18       19.03      1.16 o 
   0   9   9       56.45       52.74      1.89 o 
   1   9   9      167.95      152.24      3.63 o 
   2   9   9       61.65       58.76      2.04 o 
   3   9   9      352.98      342.89      6.63 o 
   4   9   9      294.52      280.00      6.29 o 
   5   9   9       85.68       85.87      2.65 o 
   6   9   9       78.03       71.85      2.41 o 
   7   9   9      249.12      251.87      5.46 o 
   8   9   9       72.91       77.87      3.57 o 
   9   9   9      127.64      139.26      5.27 o 
  -6  10   9        0.07        0.51      0.51 o 
  -5  10   9        0.63        1.20      0.78 o 
  -4  10   9       34.47       30.42      1.49 o 
  -3  10   9       21.40       19.25      1.19 o 
  -2  10   9        7.01        5.01      0.73 o 
  -1  10   9        0.40        0.10      0.43 o 
   0  10   9       10.06        7.18      0.81 o 
   1  10   9       12.43       12.47      1.01 o 
   2  10   9       13.70       11.03      0.96 o 
   3  10   9       64.44       59.44      2.17 o 
   4  10   9       53.36       61.61      2.40 o 
   5  10   9        0.87        1.89      0.51 o 
   6  10   9       14.69       12.92      1.49 o 
   7  10   9       17.98       23.06      1.77 o 
   8  10   9        0.41        1.44      0.65 o 
  -7  11   9       38.20       42.67      2.56 o 
  -6  11   9       20.95       29.16      2.10 o 
  -5  11   9       23.16       23.05      1.31 o 
  -4  11   9        7.81        8.45      1.38 o 
  -3  11   9       12.35       14.91      1.14 o 
  -2  11   9       63.13       59.67      2.19 o 
  -1  11   9        7.59        7.12      0.83 o 
   0  11   9        9.78        7.83      1.20 o 
   1  11   9      295.04      287.99      6.05 o 
   2  11   9        6.08        6.39      0.84 o 
   3  11   9        5.24        6.21      1.10 o 
   4  11   9      120.34      115.40      3.36 o 
   5  11   9        3.87        3.94      0.74 o 
   6  11   9        4.16        4.22      0.67 o 
   7  11   9        1.18        1.54      0.49 o 
  -6  12   9       77.51       77.52      3.69 o 
  -5  12   9        7.14       10.78      1.38 o 
  -4  12   9       72.09       79.25      2.88 o 
  -3  12   9        3.88        5.75      0.78 o 
  -2  12   9       80.64       75.22      2.60 o 
  -1  12   9       50.31       55.13      4.43 o 
   0  12   9       27.63       26.50      1.64 o 
   1  12   9      146.93      151.67      4.03 o 
   2  12   9      242.33      238.56     14.98 o 
   3  12   9       15.08       17.58      1.26 o 
   4  12   9       98.89       96.21      3.11 o 
   5  12   9      181.33      188.35      4.76 o 
   6  12   9       58.55       65.05      3.05 o 
  -3  13   9       23.23       26.86      1.48 o 
  -2  13   9       21.48       23.33      1.40 o 
  -1  13   9      184.90      180.23      4.60 o 
   0  13   9       32.73       38.11      1.87 o 
   1  13   9       51.06       53.87      2.27 o 
   2  13   9      144.00      147.59      4.10 o 
   3  13   9        0.93        1.15      0.53 o 
   4  13   9       92.99      101.67      3.28 o 
  -3  -7  10        2.26        3.83      1.07 o 
  -2  -7  10       13.84       17.96      1.87 o 
  -1  -7  10      276.40      283.07      9.35 o 
   0  -7  10      127.04      139.95      5.88 o 
   1  -7  10       14.72       19.47      1.84 o 
   2  -7  10       48.32       51.62      3.13 o 
  -5  -6  10        6.76       11.07      1.45 o 
  -4  -6  10      127.44      130.96      5.71 o 
  -3  -6  10      122.11      121.13      5.38 o 
  -2  -6  10      113.03      117.81      5.26 o 
  -1  -6  10       64.07       62.55      4.76 o 
   0  -6  10      426.30      446.34      9.39 o 
   1  -6  10      127.33      138.53      3.83 o 
   2  -6  10      236.11      251.92      5.65 o 
   3  -6  10      170.94      157.97      4.13 o 
   4  -6  10       51.19       52.54      3.07 o 
   5  -6  10       45.93       47.56      3.03 o 
  -7  -5  10       26.77       35.30      2.56 o 
  -6  -5  10        0.76        5.39      1.01 o 
  -5  -5  10       85.63       87.79      2.82 o 
  -4  -5  10        6.74        7.42      0.75 o 
  -3  -5  10       64.31       59.45      3.51 o 
  -2  -5  10       14.50       13.42      1.03 o 
  -1  -5  10       15.96       16.21      1.13 o 
   0  -5  10       79.22       66.53      2.39 o 
   1  -5  10       34.23       38.22      1.77 o 
   2  -5  10        0.03        1.04      0.44 o 
   3  -5  10       24.30       22.58      1.34 o 
   4  -5  10       76.49       84.92      4.00 o 
   5  -5  10        0.07        0.42      0.75 o 
   6  -5  10       79.65       92.17      4.42 o 
   7  -5  10       10.41       15.69      1.86 o 
  -8  -4  10       23.82       26.49      2.70 o 
  -7  -4  10      143.48      161.40      4.20 o 
  -6  -4  10      243.48      242.14      5.44 o 
  -5  -4  10       27.45       27.91      1.49 o 
  -4  -4  10        3.42        4.07      0.71 o 
  -3  -4  10       30.20       27.41      1.45 o 
  -2  -4  10       26.26       22.68      1.32 o 
  -1  -4  10       33.54       31.11      1.56 o 
   0  -4  10       38.46       31.52      1.58 o 
   1  -4  10       15.08       15.02      1.11 o 
   2  -4  10        7.59       10.07      0.92 o 
   3  -4  10       16.76       15.78      1.29 o 
   4  -4  10       89.02       99.61      2.97 o 
   5  -4  10        4.27        5.57      1.30 o 
   6  -4  10       19.83       24.72      2.20 o 
   7  -4  10       15.79       16.98      1.92 o 
   8  -4  10        3.65        5.20      1.31 o 
  -9  -3  10       26.58       28.29      1.66 o 
  -8  -3  10       80.72       78.05      2.68 o 
  -7  -3  10        1.68        3.10      0.58 o 
  -6  -3  10       94.90       85.72      2.79 o 
  -5  -3  10      255.87      229.05      5.12 o 
  -4  -3  10       41.20       39.49      1.77 o 
  -3  -3  10      435.39      387.51      7.38 o 
  -2  -3  10      387.71      371.94      7.24 o 
  -1  -3  10        2.27        4.45      0.79 o 
   0  -3  10      511.00      486.41      8.77 o 
   1  -3  10      144.30      138.96      3.59 o 
   2  -3  10        0.08        1.01      0.56 o 
   3  -3  10       51.39       52.54      2.04 o 
   4  -3  10       84.20       83.37      2.62 o 
   5  -3  10       86.25       92.18      4.17 o 
   6  -3  10       62.12       61.11      3.39 o 
   7  -3  10      219.07      232.95      7.74 o 
   8  -3  10        7.94       11.17      1.53 o 
  -9  -2  10       89.20      100.74      4.46 o 
  -8  -2  10      125.93      138.83      3.79 o 
  -7  -2  10        2.41        4.80      0.71 o 
  -6  -2  10        0.06        0.67      0.41 o 
  -5  -2  10       86.12       83.40      2.67 o 
  -4  -2  10        7.61        7.59      0.84 o 
  -3  -2  10        2.30        1.84      0.56 o 
  -2  -2  10      142.40      147.80      3.67 o 
  -1  -2  10       29.61       24.92      1.34 o 
   0  -2  10       98.37       97.55      2.82 o 
   1  -2  10      161.75      165.58      5.05 o 
   2  -2  10       58.17       64.71      2.22 o 
   3  -2  10       46.20       52.33      1.96 o 
   4  -2  10      592.51      599.03     10.36 o 
   5  -2  10       40.66       41.86      2.66 o 
   6  -2  10        3.25        4.44      1.26 o 
   7  -2  10      231.59      244.99      7.88 o 
   8  -2  10      182.45      185.98      6.73 o 
   9  -2  10      149.42      169.88      6.46 o 
  -9  -1  10        3.82        2.42      0.75 o 
  -8  -1  10        3.75        6.09      0.90 o 
  -7  -1  10      103.75      101.58      3.04 o 
  -6  -1  10       16.48       14.77      1.08 o 
  -5  -1  10      182.80      182.53      6.53 o 
  -4  -1  10       18.45       16.21      1.10 o 
  -3  -1  10        1.46        1.43      0.53 o 
  -2  -1  10       13.11       14.36      1.12 o 
  -1  -1  10      458.77      422.21      7.66 o 
   0  -1  10      113.15      110.51      2.98 o 
   1  -1  10      835.94      808.60     13.13 o 
   2  -1  10        9.89        7.71      0.79 o 
   3  -1  10       76.18       76.35      2.37 o 
   4  -1  10      291.18      279.22      5.63 o 
   5  -1  10      126.12      116.13      3.09 o 
   6  -1  10       68.39       66.22      3.42 o 
   7  -1  10        5.04        4.10      1.18 o 
   8  -1  10      393.91      397.19     11.13 o 
   9  -1  10       34.15       28.80      2.47 o 
  10  -1  10       39.43       35.32      2.77 o 
 -10   0  10        5.32        4.09      1.09 o 
  -9   0  10        0.97        1.62      0.74 o 
  -8   0  10        0.41        1.98      0.51 o 
  -7   0  10      133.02      127.28      3.45 o 
  -6   0  10        5.49        7.17      0.80 o 
  -5   0  10      121.84      110.60      3.05 o 
  -4   0  10       59.19       53.60      1.97 o 
  -3   0  10       81.57       71.81      2.30 o 
  -2   0  10     1398.70     1431.49     21.82 o 
  -1   0  10       35.87       32.74      1.48 o 
   0   0  10      383.30      372.44      6.86 o 
   1   0  10      212.81      220.48      4.65 o 
   2   0  10       39.58       32.27      1.47 o 
   3   0  10       17.51       11.86      0.91 o 
   4   0  10      232.76      211.02      4.55 o 
   5   0  10       10.76       12.42      0.90 o 
   6   0  10        3.31        3.39      0.97 o 
   7   0  10       37.16       32.99      2.40 o 
   8   0  10       45.89       42.73      2.82 o 
   9   0  10       15.35       14.74      1.74 o 
  10   0  10        9.50        9.64      1.58 o 
 -10   1  10      460.67      485.93     13.11 o 
  -9   1  10       39.07       34.39      2.52 o 
  -8   1  10      345.53      370.86      7.25 o 
  -7   1  10      499.47      495.98     16.12 o 
  -6   1  10       23.76       19.31      1.20 o 
  -5   1  10      508.69      506.85     11.17 o 
  -4   1  10      246.98      232.69      5.02 o 
  -3   1  10      134.64      121.87      3.12 o 
  -2   1  10       50.07       47.15      1.80 o 
  -1   1  10      499.68      472.76      8.27 o 
   0   1  10        0.09        0.13      0.43 o 
   1   1  10       63.00       55.72      1.91 o 
   2   1  10       61.34       60.72      2.02 o 
   3   1  10        1.64        0.52      0.41 o 
   4   1  10        0.70       -0.03      0.34 o 
   5   1  10       68.23       72.31      3.25 o 
   6   1  10      299.69      278.67      8.08 o 
   7   1  10       78.54       91.71      4.01 o 
   8   1  10      407.63      412.83     11.17 o 
   9   1  10       35.72       35.87      2.60 o 
  10   1  10       13.26       15.24      1.83 o 
 -11   2  10       45.19       49.32      3.10 o 
 -10   2  10        4.54        5.99      1.40 o 
  -9   2  10       23.15       23.87      2.05 o 
  -8   2  10       24.18       26.15      1.36 o 
  -7   2  10       26.14       24.56      1.33 o 
  -6   2  10       19.02       18.00      1.33 o 
  -5   2  10      118.23       96.67      2.75 o 
  -4   2  10       87.92       79.80      2.42 o 
  -3   2  10      804.65      755.26     12.27 o 
  -2   2  10       61.18       59.14      1.99 o 
  -1   2  10     2742.00     2706.15     43.47 o 
   0   2  10      344.44      334.95      8.63 o 
   1   2  10        1.60        2.00      0.55 o 
   2   2  10      481.79      458.83      8.03 o 
   3   2  10      274.67      272.12      7.08 o 
   4   2  10       12.45       11.86      0.91 o 
   5   2  10      392.66      395.27      7.18 o 
   6   2  10       90.99      104.40      4.14 o 
   7   2  10       44.95       44.95      2.68 o 
   8   2  10      409.44      379.34     10.34 o 
   9   2  10       32.01       33.42      2.44 o 
  10   2  10       39.12       44.73      2.91 o 
 -11   3  10        0.12        0.86      0.47 o 
 -10   3  10       18.73       21.68      1.47 o 
  -9   3  10        1.76        2.94      0.90 o 
  -8   3  10        0.53        0.70      0.65 o 
  -7   3  10        5.45        4.88      0.71 o 
  -6   3  10       65.89       58.66      2.08 o 
  -5   3  10      311.14      275.37      5.52 o 
  -4   3  10       23.11       24.67      1.30 o 
  -3   3  10        6.40        5.74      0.71 o 
  -2   3  10       44.26       43.31      3.07 o 
  -1   3  10      238.09      205.16      6.64 o 
   0   3  10       29.32       23.13      1.21 o 
   1   3  10      436.86      432.51      8.75 o 
   2   3  10       64.16       59.77      1.96 o 
   3   3  10      381.30      369.99      6.75 o 
   4   3  10       21.58       24.23      1.23 o 
   5   3  10       49.18       50.06      1.83 o 
   6   3  10      130.52      130.45      3.25 o 
   7   3  10        5.92        7.26      1.16 o 
   8   3  10      149.41      158.64      5.55 o 
   9   3  10       70.45       65.38      3.40 o 
  10   3  10        0.25        1.16      0.78 o 
  11   3  10       15.36       19.52      1.90 o 
 -10   4  10      108.78      122.89      4.21 o 
  -9   4  10       52.28       51.82      2.73 o 
  -8   4  10        7.61        6.88      1.05 o 
  -7   4  10      109.39      102.55      5.58 o 
  -6   4  10        9.34       11.04      0.90 o 
  -5   4  10        0.97        1.95      1.11 o 
  -4   4  10        3.46        6.34      0.74 o 
  -3   4  10      510.50      467.40     10.37 o 
  -2   4  10       70.37       61.60      2.00 o 
  -1   4  10      210.30      211.57      4.41 o 
   0   4  10       74.92       66.69      2.32 o 
   1   4  10      356.35      338.02      6.24 o 
   2   4  10       81.97       85.36      2.72 o 
   3   4  10       66.63       70.82      2.20 o 
   4   4  10       34.71       33.98      1.47 o 
   5   4  10       74.05       73.23      2.26 o 
   6   4  10        6.60        7.33      0.80 o 
   7   4  10        0.14        1.91      0.69 o 
   8   4  10       38.71       42.08      1.64 o 
   9   4  10       76.14       71.24      2.30 o 
  10   4  10        1.58        3.79      1.01 o 
 -10   5  10      119.65      131.72      5.59 o 
  -9   5  10      290.08      323.49      6.74 o 
  -8   5  10       25.42       24.61      1.94 o 
  -7   5  10       39.78       35.00      1.79 o 
  -6   5  10      402.05      381.66      7.13 o 
  -5   5  10       62.16       65.19      2.16 o 
  -4   5  10       29.09       30.66      1.41 o 
  -3   5  10     1132.49     1072.17     26.82 o 
  -2   5  10       47.11       48.21      1.75 o 
  -1   5  10     1065.50     1017.14     15.82 o 
   0   5  10      150.15      127.08      3.10 o 
   1   5  10        4.07        2.57      0.58 o 
   2   5  10       12.62       12.47      0.94 o 
   3   5  10     2355.02     2465.58     45.73 o 
   4   5  10       25.29       24.54      1.33 o 
   5   5  10       91.79       86.30      1.92 o 
   6   5  10      197.86      195.01      2.89 o 
   7   5  10        8.94       10.68      0.81 o 
   8   5  10        0.03        1.40      0.51 o 
   9   5  10      161.84      151.61      3.69 o 
  10   5  10        2.80        5.77      0.97 o 
 -10   6  10       60.07       67.96      3.71 o 
  -9   6  10       80.15       89.63      4.27 o 
  -8   6  10        9.55       12.94      1.03 o 
  -7   6  10       41.70       43.46      1.80 o 
  -6   6  10      133.52      123.90      3.23 o 
  -5   6  10        0.11        1.06      0.46 o 
  -4   6  10      127.43      104.95      7.26 o 
  -3   6  10      134.63      137.94      3.31 o 
  -2   6  10      180.80      172.05      3.83 o 
  -1   6  10      110.20       91.86      2.53 o 
   0   6  10      111.94      107.10      2.78 o 
   1   6  10       60.45       58.86      2.07 o 
   2   6  10        1.03        0.59      2.15 o 
   3   6  10      237.09      220.11      4.59 o 
   4   6  10      936.82      929.48     11.86 o 
   5   6  10        7.95        7.92      0.62 o 
   6   6  10      193.24      191.88      3.39 o 
   7   6  10      553.29      563.18     13.29 o 
   8   6  10       65.94       67.98      3.14 o 
   9   6  10      229.25      232.77      7.16 o 
  10   6  10      169.05      164.95      5.79 o 
 -10   7  10       70.04       81.35      4.09 o 
  -9   7  10        3.86        6.36      1.22 o 
  -8   7  10       11.80       13.79      1.01 o 
  -7   7  10        0.22        1.13      0.47 o 
  -6   7  10      343.27      326.79      6.37 o 
  -5   7  10       30.01       26.33      1.70 o 
  -4   7  10       86.28       75.03      2.33 o 
  -3   7  10       15.56       10.52      0.88 o 
  -2   7  10      113.86      105.42      3.74 o 
  -1   7  10        6.96        2.10      1.57 o 
   0   7  10       30.92       29.15      1.28 o 
   1   7  10       30.54       34.48      1.42 o 
   2   7  10       97.75       92.64      1.95 o 
   3   7  10        0.11        1.17      0.71 o 
   4   7  10        0.08        0.00      0.35 o 
   5   7  10      191.04      186.34      5.27 o 
   6   7  10        4.58        6.62      1.04 o 
   7   7  10       69.37       79.92      5.51 o 
   8   7  10      104.51      104.23      4.03 o 
   9   7  10      359.47      369.04     10.23 o 
  10   7  10       22.26       19.96      1.64 o 
  -9   8  10       31.55       31.39      2.30 o 
  -7   8  10       81.25       86.89      3.60 o 
  -6   8  10       11.87       19.93      2.45 o 
  -5   8  10      622.51      653.47     11.04 o 
  -4   8  10       26.78       28.43      1.42 o 
  -3   8  10       31.15       34.03      2.91 o 
  -2   8  10       16.74       17.70      1.77 o 
  -1   8  10       59.55       58.92      3.22 o 
   0   8  10       54.39       52.89      2.11 o 
   1   8  10      109.22      102.60      2.73 o 
   2   8  10        5.11        7.08      0.76 o 
   3   8  10      148.45      139.63      3.42 o 
   4   8  10       75.60       72.40      2.30 o 
   5   8  10        6.15        5.99      0.96 o 
   6   8  10       41.84       40.53      1.69 o 
   7   8  10      532.37      555.50     20.10 o 
   8   8  10       38.09       39.82      2.36 o 
   9   8  10        5.24        6.91      0.97 o 
  -6   9  10       27.96       32.08      3.29 o 
  -5   9  10      194.77      213.21      7.49 o 
  -4   9  10       26.30       30.80      3.30 o 
  -3   9  10       66.34       67.64      3.56 o 
  -2   9  10      447.67      436.69     11.99 o 
  -1   9  10       49.17       52.43      2.99 o 
   0   9  10      132.76      117.77      3.08 o 
   1   9  10      112.75      107.77      2.92 o 
   2   9  10       25.56       26.93      1.37 o 
   3   9  10       55.89       55.46      2.02 o 
   4   9  10       96.53      105.67      2.98 o 
   5   9  10        5.49        7.48      0.80 o 
   6   9  10       11.94       10.82      0.89 o 
   7   9  10      368.70      395.80     10.48 o 
   8   9  10        4.38        8.61      1.05 o 
   9   9  10       76.21       85.92      3.83 o 
  -5  10  10       59.99       88.05      5.12 o 
  -4  10  10       51.02       59.47      3.36 o 
  -3  10  10        6.46        6.30      1.23 o 
  -2  10  10       56.80       63.52      3.34 o 
  -1  10  10      104.77      105.69      2.96 o 
   0  10  10       81.70       76.89      2.86 o 
   1  10  10       89.44       94.15      5.15 o 
   2  10  10       64.32       62.92      2.22 o 
   3  10  10       16.98       21.06      1.27 o 
   4  10  10      181.39      182.07      4.38 o 
   5  10  10      122.57      124.95      3.45 o 
   6  10  10       20.68       22.50      1.35 o 
   7  10  10       29.26       36.14      1.68 o 
   8  10  10      228.35      248.89      7.72 o 
  -5  11  10       16.12       12.61      1.82 o 
  -4  11  10       13.70       13.74      1.57 o 
  -3  11  10       12.08       16.97      1.12 o 
  -2  11  10       86.70       88.29      2.75 o 
  -1  11  10        7.14        9.16      0.89 o 
   0  11  10       20.01       19.00      3.66 o 
   1  11  10       17.23       15.90      2.66 o 
   2  11  10        0.03        0.10      0.44 o 
   3  11  10       15.24       16.75      1.18 o 
   4  11  10      121.66      119.75      3.46 o 
   5  11  10       48.73       49.37      2.07 o 
   6  11  10       12.21       13.18      1.03 o 
   7  11  10        3.33        5.64      0.90 o 
  -5  12  10       40.63       54.77      2.95 o 
  -4  12  10        7.52       10.81      1.30 o 
  -3  12  10        7.68        8.27      1.81 o 
  -2  12  10       26.13       31.05      2.03 o 
  -1  12  10       29.89       32.54      1.64 o 
   0  12  10        2.92        4.36      0.76 o 
   1  12  10        0.61        1.99      0.57 o 
   2  12  10       56.98       62.29      2.39 o 
   3  12  10       44.55       42.10      1.94 o 
   4  12  10       11.02       13.08      1.25 o 
   5  12  10       76.28       75.60      2.71 o 
  -2  13  10        0.18        2.47      0.54 o 
  -1  13  10      196.98      209.23      5.08 o 
   0  13  10      137.46      134.40      3.83 o 
   1  13  10        2.76        2.69      1.21 o 
   2  13  10       76.97       77.59      3.22 o 
  -3  -6  11       66.17       68.03      3.91 o 
  -2  -6  11       91.47       92.58      4.65 o 
  -1  -6  11        6.24        7.82      1.29 o 
   0  -6  11      329.49      364.04     11.12 o 
   1  -6  11       72.52       79.62      2.80 o 
   2  -6  11        7.20       12.77      1.05 o 
  -5  -5  11      223.67      222.17      5.28 o 
  -4  -5  11        0.50        3.65      0.56 o 
  -3  -5  11      211.39      208.47      5.04 o 
  -2  -5  11      250.23      266.52      5.95 o 
  -1  -5  11       72.01       82.30      2.84 o 
   0  -5  11       39.14       40.61      1.91 o 
   1  -5  11        5.64        7.61      0.83 o 
   2  -5  11       46.69       45.68      2.03 o 
   3  -5  11        4.94        5.95      0.78 o 
   4  -5  11      352.35      371.69     10.70 o 
   5  -5  11        0.86        1.71      0.91 o 
  -6  -4  11        4.89        7.38      1.10 o 
  -5  -4  11        3.30        5.35      0.70 o 
  -4  -4  11       37.19       43.45      1.95 o 
  -3  -4  11       70.25       69.47      3.44 o 
  -2  -4  11       68.10       68.59      4.05 o 
  -1  -4  11       56.70       59.66      2.62 o 
   0  -4  11       17.09       17.44      1.24 o 
   1  -4  11       44.34       40.99      1.87 o 
   2  -4  11      105.38      102.35      3.81 o 
   3  -4  11       11.44       11.29      1.07 o 
   4  -4  11      319.54      318.92      9.46 o 
   5  -4  11        1.83        2.05      0.96 o 
   6  -4  11        0.70        3.84      1.13 o 
  -7  -3  11       22.94       26.81      1.49 o 
  -6  -3  11       69.57       75.90      2.67 o 
  -5  -3  11      141.24      145.99      3.94 o 
  -4  -3  11       93.76       88.07      2.87 o 
  -3  -3  11        0.76        1.91      0.54 o 
  -2  -3  11       17.41       22.35      2.13 o 
  -1  -3  11       10.99       11.56      0.99 o 
   0  -3  11        8.98        8.34      1.05 o 
   1  -3  11       79.22       82.37      2.71 o 
   2  -3  11       35.30       34.80      1.68 o 
   3  -3  11       46.20       47.07      2.34 o 
   4  -3  11       53.96       55.59      2.15 o 
   5  -3  11        3.70        7.08      1.22 o 
   6  -3  11       55.49       70.55      3.79 o 
   7  -3  11       22.30       22.79      2.21 o 
  -8  -2  11      106.73      113.77      3.42 o 
  -7  -2  11       71.45       75.06      2.65 o 
  -6  -2  11       27.15       26.32      1.50 o 
  -5  -2  11      297.39      296.00      6.25 o 
  -4  -2  11      204.57      203.53      5.62 o 
  -3  -2  11        1.95        1.62      0.60 o 
  -2  -2  11      112.56      104.92      3.09 o 
  -1  -2  11       57.36       51.54      2.05 o 
   0  -2  11       39.39       37.44      1.74 o 
   1  -2  11      630.33      617.84     18.83 o 
   2  -2  11      963.76      978.80     15.88 o 
   3  -2  11       87.54       80.02      2.63 o 
   4  -2  11      611.30      635.71     11.06 o 
   5  -2  11      207.86      203.00      6.90 o 
   6  -2  11       44.81       49.84      3.09 o 
   7  -2  11       22.22       24.68      2.22 o 
   8  -2  11      282.77      298.46      9.42 o 
  -9  -1  11       10.72       11.40      1.31 o 
  -8  -1  11       31.27       32.34      1.63 o 
  -7  -1  11      227.35      224.81      5.21 o 
  -6  -1  11       27.28       27.98      1.50 o 
  -5  -1  11      617.58      602.58     10.66 o 
  -4  -1  11      156.97      149.71      5.79 o 
  -3  -1  11        9.99        9.39      0.91 o 
  -2  -1  11       78.32       65.15      2.89 o 
  -1  -1  11      199.94      197.91      4.53 o 
   0  -1  11       78.51       73.12      2.43 o 
   1  -1  11      474.50      452.27      8.27 o 
   2  -1  11      354.43      364.47      7.01 o 
   3  -1  11       23.93       22.96      1.87 o 
   4  -1  11      253.10      241.84      6.31 o 
   5  -1  11      487.64      502.19     12.96 o 
   6  -1  11      112.74      100.70      4.48 o 
   7  -1  11       37.75       44.21      2.95 o 
   8  -1  11       14.48       14.90      1.84 o 
   9  -1  11       30.45       33.42      2.77 o 
  -9   0  11        2.66        6.39      1.03 o 
  -8   0  11       94.81       96.95      3.03 o 
  -7   0  11       41.59       46.20      1.98 o 
  -6   0  11        0.09        0.62      0.95 o 
  -5   0  11       82.45       82.76      3.33 o 
  -4   0  11        0.62        2.06      1.24 o 
  -3   0  11       21.95       19.27      1.19 o 
  -2   0  11       48.05       45.45      1.86 o 
  -1   0  11       73.46       66.73      2.34 o 
   0   0  11        2.20        1.92      0.60 o 
   1   0  11       92.59       84.63      2.61 o 
   2   0  11        3.92        3.31      0.71 o 
   3   0  11       11.86       11.28      1.21 o 
   4   0  11      191.45      186.82      4.32 o 
   5   0  11      127.21      128.31      3.37 o 
   6   0  11      101.38       92.73      4.18 o 
   7   0  11       46.42       45.08      2.94 o 
   8   0  11       80.29       76.18      4.03 o 
   9   0  11       33.17       31.64      2.64 o 
 -10   1  11       56.23       61.02      3.47 o 
  -9   1  11       59.26       59.72      3.44 o 
  -8   1  11      104.55       96.26      3.01 o 
  -7   1  11       83.30       79.15      2.65 o 
  -6   1  11       18.59       16.50      1.17 o 
  -5   1  11      110.75      102.41      3.00 o 
  -4   1  11      174.20      168.54      4.05 o 
  -3   1  11       75.22       65.05      2.24 o 
  -2   1  11      122.62      115.19      3.12 o 
  -1   1  11        1.79        1.84      0.59 o 
   0   1  11      378.70      355.65     12.34 o 
   1   1  11      251.87      242.00      5.09 o 
   2   1  11      171.60      171.71      4.18 o 
   3   1  11        0.14        0.59      0.45 o 
   4   1  11       17.64       14.10      1.02 o 
   5   1  11        2.80        1.48      0.50 o 
   6   1  11       70.98       57.97      3.16 o 
   7   1  11        2.27        5.34      1.27 o 
   8   1  11       23.20       27.13      2.31 o 
   9   1  11        3.34        4.66      1.42 o 
 -10   2  11        0.45        2.09      0.77 o 
  -9   2  11      222.33      231.89      7.69 o 
  -8   2  11       37.87       36.63      1.67 o 
  -7   2  11      198.72      191.67      8.49 o 
  -6   2  11        0.05        1.63      0.52 o 
  -5   2  11       11.66       12.37      1.01 o 
  -4   2  11      470.22      454.21      8.26 o 
  -3   2  11      370.20      340.43      6.56 o 
  -2   2  11        1.78        2.45      0.65 o 
  -1   2  11      269.23      248.85      5.13 o 
   0   2  11       10.49       10.07      0.88 o 
   1   2  11        0.03        1.10      0.52 o 
   2   2  11      166.75      161.55      3.82 o 
   3   2  11       71.67       66.16      2.22 o 
   4   2  11       51.31       44.50      1.79 o 
   5   2  11      278.12      266.04      5.46 o 
   6   2  11      153.72      162.32      5.65 o 
   7   2  11        2.06        3.40      1.04 o 
   8   2  11       99.28       97.48      4.36 o 
   9   2  11       93.92       89.98      4.26 o 
  10   2  11       31.09       32.38      2.51 o 
 -10   3  11      157.93      161.27      6.20 o 
  -9   3  11       28.39       31.74      2.40 o 
  -8   3  11        6.19        8.97      1.50 o 
  -7   3  11      126.82      119.60      3.33 o 
  -6   3  11      299.28      282.08      5.84 o 
  -5   3  11        6.61        4.69      0.65 o 
  -4   3  11      291.48      286.15      5.78 o 
  -3   3  11      356.40      320.25      6.23 o 
  -2   3  11       75.42       68.44      2.24 o 
  -1   3  11       28.72       22.11      1.24 o 
   0   3  11      114.65      106.97      2.91 o 
   1   3  11      456.69      421.76      7.64 o 
   2   3  11        2.14        4.65      0.72 o 
   3   3  11      340.05      335.63      6.43 o 
   4   3  11       64.07       56.65      2.03 o 
   5   3  11      310.95      311.67      6.13 o 
   6   3  11      202.96      207.43      6.56 o 
   7   3  11      142.31      141.45      5.22 o 
   8   3  11       94.13       93.93      4.20 o 
   9   3  11       64.56       68.36      3.52 o 
  10   3  11        5.61        9.03      1.29 o 
 -10   4  11       33.18       36.56      2.61 o 
  -9   4  11       40.71       42.52      2.77 o 
  -8   4  11        5.68        7.05      1.12 o 
  -7   4  11       29.24       26.71      1.70 o 
  -6   4  11        1.28        2.69      0.61 o 
  -5   4  11        3.77        2.57      0.61 o 
  -4   4  11        1.36        2.08      1.04 o 
  -3   4  11       13.97       14.92      1.07 o 
  -2   4  11       12.70       11.85      0.94 o 
  -1   4  11        2.44        2.19      0.58 o 
   0   4  11      180.48      176.23      4.14 o 
   1   4  11        0.14        0.45      0.42 o 
   2   4  11       70.02       53.13      3.38 o 
   3   4  11      127.66      120.55      3.16 o 
   4   4  11       21.34       22.34      1.24 o 
   5   4  11       45.18       47.10      1.84 o 
   6   4  11       50.08       49.45      2.25 o 
   7   4  11      229.44      234.39      7.16 o 
   8   4  11      189.92      187.84      6.27 o 
   9   4  11       51.48       53.10      3.01 o 
  10   4  11      110.20      122.07      4.95 o 
 -10   5  11       58.09       75.29      3.84 o 
  -9   5  11       45.88       46.88      2.88 o 
  -8   5  11        9.48       10.87      1.31 o 
  -7   5  11        0.42        0.85      0.43 o 
  -6   5  11       70.23       66.60      3.93 o 
  -5   5  11       39.15       34.35      1.58 o 
  -4   5  11       13.69       14.57      1.05 o 
  -3   5  11      345.62      324.77      6.27 o 
  -2   5  11       11.55       18.64      1.17 o 
  -1   5  11       35.14       37.73      1.61 o 
   0   5  11        5.95        8.01      0.79 o 
   1   5  11       41.59       37.79      1.65 o 
   2   5  11       71.41       74.83      2.34 o 
   3   5  11      233.53      233.15      4.88 o 
   4   5  11       41.72       41.92      1.74 o 
   5   5  11       23.73       24.96      1.35 o 
   6   5  11        3.76        5.98      0.79 o 
   7   5  11        8.80       10.00      1.25 o 
   8   5  11       21.27       22.76      1.84 o 
   9   5  11       11.90       15.27      1.36 o 
  -9   6  11      125.72      129.41      5.17 o 
  -8   6  11       60.37       61.28      3.20 o 
  -7   6  11       28.82       37.16      1.71 o 
  -6   6  11      110.81      109.53      3.10 o 
  -5   6  11       18.07       19.27      1.20 o 
  -4   6  11        0.12        1.08      0.44 o 
  -3   6  11      152.53      133.11      3.36 o 
  -2   6  11      512.73      489.77      8.61 o 
  -1   6  11      431.07      421.49      7.63 o 
   0   6  11       56.80       55.98      2.00 o 
   1   6  11      557.34      548.82      9.46 o 
   2   6  11      161.30      157.02      4.39 o 
   3   6  11      178.26      170.45      3.96 o 
   4   6  11        0.83        0.69      0.54 o 
   5   6  11      551.52      577.18      9.95 o 
   6   6  11       79.44       76.27      3.64 o 
  -9   7  11       41.18       55.01      3.03 o 
  -8   7  11       63.22       67.48      3.33 o 
  -7   7  11       51.00       53.62      2.81 o 
  -6   7  11        5.74        5.07      0.69 o 
  -5   7  11        0.99        2.42      0.61 o 
  -4   7  11        2.69        4.16      0.64 o 
  -3   7  11      131.28      116.95      3.29 o 
  -2   7  11      523.65      483.52      9.77 o 
  -1   7  11       27.09       17.69      1.15 o 
   0   7  11      183.80      166.93      3.86 o 
   1   7  11      831.14      855.94     13.79 o 
   2   7  11      123.85      122.58      3.19 o 
   3   7  11      512.80      539.62     14.22 o 
   4   7  11       18.62       17.50      2.74 o 
   5   7  11       27.32       27.73      3.09 o 
   6   7  11        2.36        2.57      2.03 o 
  -8   8  11       30.02       28.52      1.88 o 
  -6   8  11        8.59        5.76      1.24 o 
  -5   8  11       11.67       17.66      2.84 o 
  -4   8  11      102.83       98.10      2.83 o 
  -3   8  11        1.54        0.96      1.56 o 
  -2   8  11        2.29        0.84      1.74 o 
  -1   8  11      158.65      136.72      5.69 o 
   0   8  11       18.42       24.28      2.09 o 
   1   8  11       20.54       16.39      1.81 o 
   2   8  11      377.15      400.42     11.35 o 
   3   8  11       70.87       79.26      3.97 o 
   4   8  11      230.71      221.62      7.44 o 
   5   8  11       50.39       54.01      3.20 o 
   6   8  11       28.23       31.90      2.49 o 
  -6   9  11       96.80       79.46      4.56 o 
  -5   9  11        2.08        1.14      1.92 o 
  -4   9  11       10.63       15.56      2.71 o 
  -3   9  11        0.86       -0.14      2.05 o 
  -2   9  11      259.61      268.15      8.62 o 
  -1   9  11       31.22       34.07      2.64 o 
   0   9  11        0.32        0.91      0.90 o 
   1   9  11      209.22      207.14      7.23 o 
   2   9  11       14.39       16.55      1.84 o 
   3   9  11        7.42       10.96      1.53 o 
   4   9  11        5.90        7.64      1.34 o 
   5   9  11      147.46      144.13      5.74 o 
   6   9  11       77.63       86.57      2.70 o 
   7   9  11      117.90      116.17      3.27 o 
   8   9  11       15.59       19.90      1.55 o 
  -5  10  11      164.62      198.91      7.73 o 
  -4  10  11       51.66       57.11      4.53 o 
  -3  10  11       55.58       57.72      3.57 o 
  -2  10  11       11.10       11.57      1.64 o 
  -1  10  11      122.93      124.50      5.35 o 
   0  10  11      176.86      168.06      6.46 o 
   1  10  11       69.09       63.38      3.71 o 
   2  10  11      200.82      204.74      7.40 o 
   3  10  11        0.43        3.21      1.09 o 
   4  10  11       40.39       41.21      1.80 o 
   5  10  11      158.31      174.79      4.35 o 
   6  10  11       78.39       84.87      2.76 o 
   7  10  11      113.02      125.35      3.52 o 
  -5  11  11       37.55       70.71      5.53 o 
  -4  11  11       44.40       37.90      3.21 o 
  -3  11  11        6.82        6.60      1.21 o 
  -2  11  11        5.60        5.20      1.29 o 
  -1  11  11       38.74       48.45      3.23 o 
   0  11  11       54.38       60.86      3.71 o 
   1  11  11       12.02       11.69      1.62 o 
   2  11  11      342.70      349.16     10.82 o 
   3  11  11        5.94       10.04      1.75 o 
   4  11  11       12.63       13.30      1.01 o 
   5  11  11      148.41      156.45      4.14 o 
   6  11  11       50.81       54.68      2.21 o 
  -4  12  11        0.51        1.51      0.70 o 
  -3  12  11       27.75       36.89      2.73 o 
  -2  12  11        2.35        2.38      0.91 o 
  -1  12  11        1.63        2.27      0.95 o 
   0  12  11        5.57        8.16      1.44 o 
   1  12  11       54.67       58.90      3.70 o 
   2  12  11       22.02       28.24      1.50 o 
   3  12  11       29.98       30.19      1.57 o 
   4  12  11        0.27        2.58      0.91 o 
  -2  -5  12      154.01      151.55      4.20 o 
  -1  -5  12       13.43       18.63      1.27 o 
   0  -5  12       46.86       49.24      2.19 o 
   1  -5  12        8.72        8.77      2.09 o 
   2  -5  12      333.27      377.33      7.82 o 
  -5  -4  12      133.36      137.14      3.91 o 
  -4  -4  12      150.35      160.00      4.32 o 
  -3  -4  12       39.04       49.71      2.15 o 
  -2  -4  12      290.39      315.24      6.79 o 
  -1  -4  12      241.00      261.88      5.95 o 
   0  -4  12        1.06        1.38      0.62 o 
   1  -4  12      296.64      297.53      8.53 o 
   2  -4  12      122.56      130.07      3.79 o 
   3  -4  12        2.86        2.57      1.07 o 
   4  -4  12      316.68      359.28     10.56 o 
  -6  -3  12       51.96       55.92      2.28 o 
  -5  -3  12       58.31       64.92      2.50 o 
  -4  -3  12       10.62       10.44      1.95 o 
  -3  -3  12        5.82        9.91      1.70 o 
  -2  -3  12       30.16       31.89      1.67 o 
  -1  -3  12       71.84       67.51      2.52 o 
   0  -3  12        0.24        1.39      0.51 o 
   1  -3  12        0.11        1.06      0.81 o 
   2  -3  12        0.04        1.42      0.48 o 
   3  -3  12      132.73      144.59      3.96 o 
   4  -3  12       68.11       72.77      3.86 o 
   5  -3  12       39.31       40.10      2.90 o 
   6  -3  12       41.28       43.43      3.04 o 
  -7  -2  12      289.15      293.25      6.50 o 
  -6  -2  12       88.28       94.91      3.10 o 
  -5  -2  12      177.82      170.13      4.41 o 
  -4  -2  12       21.40       23.48      1.44 o 
  -3  -2  12       20.33       19.90      1.32 o 
  -2  -2  12        2.98        5.37      0.81 o 
  -1  -2  12        1.36        2.28      0.59 o 
   0  -2  12        6.42        7.58      0.88 o 
   1  -2  12       33.87       37.07      1.81 o 
   2  -2  12      155.21      162.28      4.19 o 
   3  -2  12       10.03       11.70      1.00 o 
   4  -2  12       81.81       91.85      2.91 o 
   5  -2  12        3.05        3.96      1.17 o 
   6  -2  12      149.03      167.73      6.42 o 
   7  -2  12        1.16        3.75      1.19 o 
  -8  -1  12       49.95       51.52      2.14 o 
  -7  -1  12      135.16      138.44      3.94 o 
  -6  -1  12      278.71      280.14      6.15 o 
  -5  -1  12      207.56      196.47      4.79 o 
  -4  -1  12      337.53      329.53      6.80 o 
  -3  -1  12      166.12      168.74      4.27 o 
  -2  -1  12        0.22        0.68      0.45 o 
  -1  -1  12      419.07      390.77     16.11 o 
   0  -1  12      102.76       92.52      2.91 o 
   1  -1  12        6.70        7.37      0.86 o 
   2  -1  12      185.84      185.43      5.44 o 
   3  -1  12       29.05       26.37      1.48 o 
   4  -1  12        3.29        4.39      0.66 o 
   5  -1  12       77.03       65.18      3.57 o 
   6  -1  12      209.89      225.43      7.64 o 
   7  -1  12       15.82       14.76      1.81 o 
   8  -1  12        0.08        2.71      1.00 o 
  -8   0  12       43.89       45.22      3.86 o 
  -7   0  12        7.28        8.21      0.82 o 
  -6   0  12       18.59       20.10      1.34 o 
  -5   0  12        2.54        2.46      0.62 o 
  -4   0  12      199.98      195.87      4.67 o 
  -3   0  12        5.84        5.09      0.77 o 
  -2   0  12      167.61      156.61      4.71 o 
  -1   0  12      199.06      198.93      4.64 o 
   0   0  12        9.56       10.17      0.98 o 
   1   0  12       62.19       62.46      2.27 o 
   2   0  12      167.99      158.38      3.98 o 
   3   0  12      432.50      395.08      9.06 o 
   4   0  12       48.80       48.87      1.99 o 
   5   0  12      155.03      164.89      6.03 o 
   6   0  12      575.72      592.42     15.08 o 
   7   0  12       37.80       37.54      2.78 o 
   8   0  12      607.25      659.52     16.89 o 
  -9   1  12        3.89        5.59      0.87 o 
  -8   1  12        0.47        1.79      0.46 o 
  -7   1  12       23.08       27.76      1.54 o 
  -6   1  12        1.32        0.71      0.44 o 
  -5   1  12       67.09       64.38      2.38 o 
  -4   1  12        0.94        1.67      0.56 o 
  -3   1  12        2.39        2.64      0.66 o 
  -2   1  12        1.56        1.51      0.56 o 
  -1   1  12      428.25      418.24      7.89 o 
   0   1  12      164.33      158.53      3.95 o 
   1   1  12       61.20       55.46      2.12 o 
   2   1  12      264.75      243.40      8.90 o 
   3   1  12      564.08      559.25     17.43 o 
   4   1  12       18.96       23.16      1.35 o 
   5   1  12       88.34       81.17      4.83 o 
   6   1  12      128.41      117.78      4.91 o 
   7   1  12       39.86       43.76      2.95 o 
   8   1  12       14.32       14.70      1.96 o 
  -9   2  12        1.44        2.77      0.81 o 
  -8   2  12       30.76       32.09      2.29 o 
  -7   2  12       45.00       47.07      2.02 o 
  -6   2  12       28.61       27.50      1.53 o 
  -5   2  12       10.66        9.63      0.93 o 
  -4   2  12       75.32       72.02      2.48 o 
  -3   2  12      578.44      558.83      9.92 o 
  -2   2  12       28.24       27.59      1.50 o 
  -1   2  12      259.61      243.24      5.24 o 
   0   2  12      224.16      212.52      4.76 o 
   1   2  12      215.53      207.35      4.68 o 
   2   2  12        0.05        0.77      0.71 o 
   3   2  12      639.68      610.19     10.59 o 
   4   2  12      272.69      257.18      5.48 o 
   5   2  12      174.64      159.94      5.55 o 
   6   2  12      153.04      151.64      5.61 o 
   7   2  12       14.73       12.70      1.56 o 
   8   2  12        0.93        3.21      1.18 o 
   9   2  12        9.52       16.91      1.92 o 
  -9   3  12       73.96       82.23      4.07 o 
  -8   3  12       80.65       78.49      3.37 o 
  -7   3  12        4.85        5.24      0.68 o 
  -6   3  12      528.78      526.65      9.59 o 
  -5   3  12      292.25      271.83      5.79 o 
  -4   3  12       44.30       41.30      1.82 o 
  -3   3  12      254.91      244.87      5.27 o 
  -2   3  12      148.40      143.45      3.66 o 
  -1   3  12       50.10       45.44      1.87 o 
   0   3  12      156.75      151.97      4.58 o 
   1   3  12       18.66       16.39      1.14 o 
   2   3  12      119.23      116.24      3.20 o 
   3   3  12      134.54      147.59      3.74 o 
   4   3  12       91.27       78.35      2.55 o 
   5   3  12       23.04       24.32      1.39 o 
   6   3  12      346.80      357.56      9.91 o 
   7   3  12       91.33       93.91      4.22 o 
   8   3  12       35.95       35.78      2.58 o 
   9   3  12       85.01       97.01      4.47 o 
  -9   4  12       34.43       32.28      2.36 o 
  -8   4  12        0.26        1.83      0.69 o 
  -7   4  12       57.91       55.70      2.16 o 
  -6   4  12      118.47      116.46      3.32 o 
  -5   4  12       22.22       20.51      1.27 o 
  -4   4  12        7.77        7.87      1.01 o 
  -3   4  12      189.00      179.77      4.26 o 
  -2   4  12      192.07      179.60      4.22 o 
  -1   4  12       40.99       40.26      2.32 o 
   0   4  12      103.16       89.92      2.71 o 
   1   4  12      159.14      149.25      3.72 o 
   2   4  12       15.14       14.59      1.43 o 
   3   4  12        6.21        7.56      0.81 o 
   4   4  12      103.52      107.09      3.06 o 
   5   4  12        0.13        1.29      0.54 o 
   6   4  12      253.07      251.52      7.61 o 
   7   4  12      294.33      298.79      8.72 o 
   8   4  12       37.57       45.60      2.82 o 
   9   4  12       25.40       27.78      2.14 o 
  -9   5  12        3.37        4.40      0.81 o 
  -8   5  12        9.83       14.59      1.55 o 
  -7   5  12       30.02       33.10      1.63 o 
  -6   5  12        0.48        1.25      0.41 o 
  -5   5  12       73.38       71.68      4.22 o 
  -4   5  12       14.82       10.73      0.92 o 
  -3   5  12        1.08        2.75      0.70 o 
  -2   5  12        0.08        0.36      0.43 o 
  -1   5  12        0.14        1.10      0.46 o 
   0   5  12        0.05        0.65      0.42 o 
   1   5  12        0.45        2.26      0.56 o 
   2   5  12       10.40        9.28      0.89 o 
   3   5  12        4.26        4.06      0.69 o 
   4   5  12       10.97        9.73      0.93 o 
   5   5  12       41.25       41.65      2.18 o 
   6   5  12      187.66      185.99      7.47 o 
   7   5  12       78.18       78.70      3.64 o 
   8   5  12       55.00       63.90      3.25 o 
   9   5  12       15.55       19.66      1.56 o 
  -9   6  12       27.04       36.67      2.38 o 
  -8   6  12      103.78      115.60      4.78 o 
  -7   6  12        0.24        0.26      1.12 o 
  -6   6  12       32.89       38.68      1.99 o 
  -5   6  12       33.90       34.15      1.63 o 
  -4   6  12        7.24       10.32      0.91 o 
  -3   6  12       63.84       63.88      2.26 o 
  -2   6  12       13.18       16.63      1.16 o 
  -1   6  12      262.27      252.68      5.31 o 
   0   6  12       11.14        8.97      0.93 o 
   1   6  12       74.24       80.10      2.53 o 
   2   6  12        0.02        0.27      0.46 o 
   3   6  12        4.08        3.97      0.70 o 
   4   6  12        1.32        2.77      0.66 o 
   5   6  12        0.27        1.32      0.56 o 
   6   6  12       10.17       16.57      2.96 o 
  -8   7  12       85.06       82.57      3.79 o 
  -7   7  12       42.19       56.58      4.64 o 
  -6   7  12        2.62        5.75      1.67 o 
  -5   7  12       87.59       83.92      2.69 o 
  -4   7  12      119.06      117.27      3.25 o 
  -3   7  12      215.11      200.01      4.56 o 
  -2   7  12      287.81      295.77      7.29 o 
  -1   7  12       73.03       67.95      2.30 o 
   0   7  12       12.93       15.32      1.10 o 
   1   7  12      320.42      326.23      6.42 o 
   2   7  12      544.53      554.19      9.71 o 
   3   7  12        3.74        4.95      1.78 o 
   4   7  12      123.49      119.69      5.33 o 
   5   7  12       69.34       73.03      4.27 o 
   6   7  12       60.15       55.94      3.79 o 
  -7   8  12       17.93       26.16      1.73 o 
  -6   8  12        0.36       -1.21      1.21 o 
  -5   8  12       62.81       60.82      2.21 o 
  -4   8  12       57.93       53.25      1.99 o 
  -3   8  12        2.66        8.39      1.87 o 
  -2   8  12       93.66       82.59      4.44 o 
  -1   8  12        6.05        6.35      1.96 o 
   0   8  12        9.90        9.90      2.22 o 
   1   8  12       25.29       15.78      2.45 o 
   2   8  12      280.88      292.72      9.51 o 
   3   8  12      423.24      405.28     11.88 o 
   4   8  12       64.41       66.93      4.46 o 
   5   8  12      236.63      256.68      8.77 o 
   6   8  12       47.38       53.07      4.21 o 
  -6   9  12       82.05       90.56      4.86 o 
  -5   9  12       12.59        9.36      2.36 o 
  -4   9  12       14.79       14.42      2.57 o 
  -3   9  12        7.50       10.92      2.43 o 
  -2   9  12        5.61        6.92      2.12 o 
  -1   9  12        0.64       -1.48      1.86 o 
   0   9  12        5.31        5.92      2.49 o 
   1   9  12       12.55       16.95      2.45 o 
   2   9  12        0.36        2.16      1.01 o 
   3   9  12       21.15       21.78      2.21 o 
   4   9  12        6.99        9.86      1.62 o 
   5   9  12        0.77       -0.18      0.91 o 
   6   9  12       31.38       53.97      4.70 o 
  -6  10  12      229.60      286.96      9.12 o 
  -5  10  12        0.03        0.95      2.43 o 
  -4  10  12       20.76       20.31      3.38 o 
  -3  10  12       19.07       27.39      3.62 o 
  -2  10  12       16.93       21.99      3.64 o 
  -1  10  12        1.46       -0.56      0.83 o 
   0  10  12       61.38       67.01      3.92 o 
   1  10  12       25.81       23.34      2.38 o 
   2  10  12       37.28       44.21      3.14 o 
   3  10  12       25.03       24.89      2.35 o 
   4  10  12       34.39       40.76      2.99 o 
   5  10  12      128.47      140.34      5.94 o 
   6  10  12       13.95       16.87      1.70 o 
  -4  11  12       80.52      102.16      6.17 o 
  -3  11  12      109.19      149.42      7.17 o 
  -2  11  12       10.29        8.96      1.79 o 
  -1  11  12       32.26       35.39      2.83 o 
   0  11  12       80.65       75.16      4.21 o 
   1  11  12        1.24        1.78      0.95 o 
   2  11  12      100.58       95.26      4.83 o 
   3  11  12       31.79       31.85      2.69 o 
   4  11  12       31.32       35.99      2.83 o 
   5  11  12       39.63       42.39      2.99 o 
  -2  12  12       13.86       20.72      2.07 o 
  -1  12  12       83.33       88.62      4.66 o 
   0  12  12       18.88       24.29      2.34 o 
   1  12  12        0.32        3.08      0.88 o 
   2  12  12      150.31      148.69      6.43 o 
   0  -4  13       67.88       71.51      2.72 o 
  -4  -3  13       42.26       43.12      2.00 o 
  -3  -3  13       81.07       75.65      4.38 o 
  -2  -3  13      109.03      100.74      3.29 o 
  -1  -3  13        5.33        6.06      1.05 o 
   0  -3  13       60.92       64.25      2.53 o 
   1  -3  13        7.59        9.01      1.12 o 
   2  -3  13      184.01      182.81      4.73 o 
   3  -3  13       36.55       41.77      1.98 o 
   4  -3  13       43.12       41.42      2.97 o 
  -5  -2  13       13.89       15.52      1.15 o 
  -4  -2  13       19.80       21.81      1.91 o 
  -3  -2  13       88.05       87.63      3.01 o 
  -2  -2  13       22.64       22.45      1.44 o 
  -1  -2  13        0.01        0.59      0.57 o 
   0  -2  13        3.68        4.23      0.78 o 
   1  -2  13       36.16       38.68      1.87 o 
   2  -2  13       30.19       34.10      1.74 o 
   3  -2  13       31.83       34.33      1.76 o 
   4  -2  13        7.21       10.26      1.58 o 
   5  -2  13       69.99       83.50      4.30 o 
  -6  -1  13       64.82       59.47      2.40 o 
  -5  -1  13       10.27        8.16      1.49 o 
  -4  -1  13        5.28        7.40      0.88 o 
  -3  -1  13       19.36       17.80      1.30 o 
  -2  -1  13       28.08       24.62      1.51 o 
  -1  -1  13       46.16       42.74      1.97 o 
   0  -1  13      142.11      138.95      3.86 o 
   1  -1  13       96.75       92.71      3.05 o 
   2  -1  13       40.19       42.07      1.96 o 
   3  -1  13       45.72       48.23      2.10 o 
   4  -1  13       19.36       21.74      1.35 o 
   5  -1  13        0.00        0.36      0.82 o 
   6  -1  13      141.53      161.97      6.36 o 
  -7   0  13       42.25       39.04      1.86 o 
  -6   0  13      169.59      180.81      4.68 o 
  -5   0  13       59.61       60.85      2.42 o 
  -4   0  13        2.10        3.66      0.76 o 
  -3   0  13       91.47       87.30      3.58 o 
  -2   0  13        1.01        1.19      0.55 o 
  -1   0  13      119.40      112.38      3.35 o 
   0   0  13      353.99      352.38      7.16 o 
   1   0  13      116.08      118.08      3.47 o 
   2   0  13      279.69      280.08      6.06 o 
   3   0  13      278.17      252.87      6.75 o 
   4   0  13       65.00       62.47      2.37 o 
   5   0  13        0.50        2.04      1.14 o 
   6   0  13      224.26      248.52      8.27 o 
   7   0  13        6.57        8.31      1.55 o 
  -7   1  13      103.53      104.46      3.60 o 
  -6   1  13      544.06      541.41     10.09 o 
  -5   1  13       67.18       64.81      2.49 o 
  -4   1  13       62.93       61.79      5.07 o 
  -3   1  13       45.01       42.22      1.95 o 
  -2   1  13      331.71      311.80      6.54 o 
  -1   1  13       49.95       49.40      2.10 o 
   0   1  13      475.87      443.10      8.43 o 
   1   1  13       95.83       96.95      3.02 o 
   2   1  13      156.76      156.25      4.05 o 
   3   1  13      173.06      163.28      4.18 o 
   4   1  13      195.94      182.13      4.51 o 
   5   1  13      132.00      128.95      5.29 o 
   6   1  13       74.00       77.66      4.04 o 
   7   1  13      186.62      188.78      6.90 o 
  -8   2  13       31.72       32.62      1.56 o 
  -7   2  13        0.90        4.16      0.60 o 
  -6   2  13        7.44        7.94      0.90 o 
  -5   2  13       55.90       53.40      2.81 o 
  -4   2  13      212.56      201.48      4.83 o 
  -3   2  13      219.80      213.54      5.00 o 
  -2   2  13       61.03       52.50      2.14 o 
  -1   2  13      202.28      199.00      4.74 o 
   0   2  13        0.96        1.57      0.57 o 
   1   2  13        8.61       10.13      1.12 o 
   2   2  13       38.59       33.16      1.68 o 
   3   2  13      166.60      167.91      5.10 o 
   4   2  13       65.95       68.53      2.47 o 
   5   2  13      112.99      125.99      3.52 o 
   6   2  13       86.29       85.28      4.16 o 
   7   2  13      269.30      268.42      8.57 o 
   8   2  13        0.03        0.99      0.94 o 
  -8   3  13      126.95      131.97      3.97 o 
  -7   3  13       70.02       70.57      2.57 o 
  -6   3  13      326.87      309.32      6.57 o 
  -5   3  13       49.93       50.34      2.12 o 
  -4   3  13        3.17        4.09      0.78 o 
  -3   3  13       29.50       29.84      1.61 o 
  -2   3  13      105.55      105.65      3.16 o 
  -1   3  13        0.87        1.86      0.62 o 
   0   3  13        8.33        6.27      1.05 o 
   1   3  13       44.57       42.37      1.87 o 
   2   3  13        5.66        9.11      1.66 o 
   3   3  13       26.26       26.19      1.49 o 
   4   3  13       11.19       14.17      1.10 o 
   5   3  13      132.62      125.55      3.51 o 
   6   3  13        0.04        0.74      0.75 o 
   7   3  13       39.96       44.67      2.88 o 
   8   3  13       23.69       28.04      2.35 o 
  -8   4  13       31.48       35.60      2.49 o 
  -7   4  13       11.07        9.24      0.84 o 
  -6   4  13      158.49      169.01      4.35 o 
  -5   4  13       38.63       35.76      1.77 o 
  -4   4  13      129.25      123.73      7.49 o 
  -3   4  13       16.64       17.00      1.20 o 
  -2   4  13      499.12      489.55      9.03 o 
  -1   4  13       92.70       85.27      2.75 o 
   0   4  13       82.46       86.33      2.76 o 
   1   4  13      248.53      242.32      5.32 o 
   2   4  13       70.02       68.21      2.43 o 
   3   4  13      160.93      152.67      3.93 o 
   4   4  13      195.07      196.50      7.75 o 
   5   4  13      187.89      188.25      4.54 o 
   6   4  13       88.88      100.40      4.36 o 
   7   4  13      125.68      116.62      4.81 o 
   8   4  13       56.81       59.18      3.34 o 
  -8   5  13       35.03       42.63      2.69 o 
  -7   5  13      124.63      123.42      3.56 o 
  -6   5  13      138.27      134.71      3.73 o 
  -5   5  13      179.83      174.50      4.36 o 
  -4   5  13       97.56       96.88      4.40 o 
  -3   5  13        0.40        1.25      1.05 o 
  -2   5  13      245.87      243.43     12.50 o 
  -1   5  13      127.62      125.05      3.44 o 
   0   5  13       71.13       72.85      4.52 o 
   1   5  13       40.50       39.76      1.79 o 
   2   5  13      122.19      120.55      3.37 o 
   3   5  13       39.04       35.91      1.72 o 
   4   5  13      372.60      362.80      7.19 o 
   5   5  13      249.28      258.51      5.64 o 
   6   5  13        9.72       12.95      1.47 o 
   7   5  13      318.75      346.15      9.79 o 
   8   5  13       12.38       17.86      1.57 o 
  -7   6  13        0.17        0.21      0.53 o 
  -6   6  13        0.09        1.07      0.88 o 
  -5   6  13       57.51       60.55      2.30 o 
  -4   6  13       25.13       33.47      1.65 o 
  -3   6  13        0.46        1.66      0.52 o 
  -2   6  13        0.33        1.52      0.56 o 
  -1   6  13        0.60        1.26      0.81 o 
   0   6  13       25.71       27.02      1.47 o 
   1   6  13       16.63       15.44      1.10 o 
   2   6  13       12.83       14.54      1.12 o 
   3   6  13       61.94       63.64      2.33 o 
   4   6  13       80.69       90.01      2.87 o 
   5   6  13        1.62        5.08      1.20 o 
   6   6  13       36.10       41.66      3.10 o 
  -7   7  13       87.21       99.91      8.25 o 
  -6   7  13        4.54        4.75      1.49 o 
  -5   7  13       16.79       22.49      1.77 o 
  -4   7  13      428.12      408.68      7.88 o 
  -3   7  13        0.03        1.80      0.69 o 
  -2   7  13      280.53      282.91      5.98 o 
  -1   7  13       22.20       20.16      1.28 o 
   0   7  13       32.06       28.98      1.50 o 
   1   7  13       91.20       91.13      2.80 o 
   2   7  13      392.83      415.26     12.00 o 
   3   7  13       20.48       25.38      2.57 o 
   4   7  13       76.62       72.02      4.12 o 
   5   7  13       26.51       30.26      2.88 o 
   6   7  13        1.49        0.14      1.61 o 
  -7   8  13       83.99       92.32      3.82 o 
  -6   8  13        1.46       -1.10      1.10 o 
  -5   8  13      109.68      102.02      3.04 o 
  -4   8  13      182.22      203.69      7.53 o 
  -3   8  13      151.30      175.41      6.83 o 
  -2   8  13       12.26       18.76      2.43 o 
  -1   8  13       90.56       97.18      4.84 o 
   0   8  13       52.18       55.88      3.79 o 
   1   8  13        4.75        3.44      1.79 o 
   2   8  13       11.66       17.78      2.61 o 
   3   8  13      168.64      174.74      6.96 o 
   4   8  13       25.75       25.42      3.08 o 
   5   8  13      143.66      141.84      6.30 o 
   6   8  13       54.88       61.63      4.33 o 
  -6   9  13       46.90       44.89      3.57 o 
  -5   9  13       10.94       12.79      2.55 o 
  -4   9  13       11.33       12.98      2.45 o 
  -3   9  13       17.52       11.72      2.48 o 
  -2   9  13       15.05       20.56      2.92 o 
  -1   9  13      151.93      156.37      6.70 o 
   0   9  13      296.73      249.82      8.90 o 
   1   9  13       74.73       71.79      4.51 o 
   2   9  13      129.77      127.55      6.03 o 
   3   9  13        0.09       -0.64      2.23 o 
   4   9  13       10.13       10.04      2.92 o 
   5   9  13       86.80       91.34      5.53 o 
   6   9  13      143.64      159.79      7.23 o 
  -5  10  13        0.94       -2.14      2.14 o 
  -4  10  13       35.54       55.68      4.39 o 
  -3  10  13        0.14        1.62      2.32 o 
  -2  10  13       16.22        9.98      2.82 o 
  -1  10  13        5.90        4.99      2.62 o 
   0  10  13        3.60        2.94      2.68 o 
   1  10  13       27.53       37.41      4.30 o 
   2  10  13        0.30        1.22      2.78 o 
   3  10  13        3.15        6.47      3.13 o 
   4  10  13        0.22        9.31      3.30 o 
   5  10  13        1.40       20.76      4.42 o 
  -3  11  13       76.57       71.36      5.57 o 
  -2  11  13        3.81        8.51      3.35 o 
  -1  11  13       56.81       64.50      5.38 o 
   0  11  13       55.95       77.53      5.42 o 
   1  11  13       18.89       11.16      1.99 o 
   2  11  13       25.24       26.55      2.65 o 
   3  11  13       71.49       83.95      4.69 o 
  -2  -2  14        0.02        1.31      0.49 o 
  -1  -2  14       21.27       22.23      1.48 o 
   0  -2  14      161.29      157.31      4.39 o 
   1  -2  14       40.31       39.94      1.97 o 
   2  -2  14      123.90      128.26      3.81 o 
  -4  -1  14        0.16        2.30      0.80 o 
  -3  -1  14        7.44        8.48      0.89 o 
  -2  -1  14        2.94        4.50      1.01 o 
  -1  -1  14        4.73        5.72      0.91 o 
   0  -1  14       13.52       16.28      1.26 o 
   1  -1  14        9.95       12.38      1.10 o 
   2  -1  14       19.59       24.63      2.00 o 
   3  -1  14       98.18       97.40      3.22 o 
   4  -1  14        7.31        8.33      1.39 o 
  -5   0  14       17.56       19.80      1.33 o 
  -4   0  14        0.75        3.19      0.65 o 
  -3   0  14       45.76       45.63      2.12 o 
  -2   0  14       24.63       25.23      1.57 o 
  -1   0  14        8.44       12.16      1.32 o 
   0   0  14      286.89      288.10      6.37 o 
   1   0  14      106.22      103.12      3.33 o 
   2   0  14        7.61        7.98      0.89 o 
   3   0  14      200.43      194.94      4.88 o 
   4   0  14      100.30      100.08      5.65 o 
   5   0  14       30.00       31.04      2.60 o 
  -6   1  14      355.93      358.98      7.57 o 
  -5   1  14       51.33       46.38      2.96 o 
  -4   1  14       35.26       39.05      1.95 o 
  -3   1  14       25.78       25.68      1.54 o 
  -2   1  14       81.70       71.48      3.13 o 
  -1   1  14       64.23       63.43      2.48 o 
   0   1  14      137.36      135.81      3.87 o 
   1   1  14      175.77      176.74      4.57 o 
   2   1  14       38.96       39.58      1.91 o 
   3   1  14       62.22       57.04      2.33 o 
   4   1  14      247.39      251.72      7.45 o 
   5   1  14        1.33        3.21      1.23 o 
   6   1  14      119.28      114.20      5.14 o 
  -6   2  14       12.31       16.17      1.18 o 
  -5   2  14       18.41       20.57      1.38 o 
  -4   2  14        6.52        8.39      1.16 o 
  -3   2  14       92.04       88.96      5.59 o 
  -2   2  14       69.37       75.21      4.55 o 
  -1   2  14        0.24        0.16      0.46 o 
   0   2  14        0.58        1.60      0.56 o 
   1   2  14      235.61      230.52      5.37 o 
   2   2  14        5.44        5.73      0.79 o 
   3   2  14        2.20        3.46      0.68 o 
   4   2  14      112.57      116.36      3.53 o 
   5   2  14      146.68      152.58      5.94 o 
   6   2  14       63.07       68.57      3.83 o 
  -6   3  14       10.45       12.40      1.02 o 
  -5   3  14       11.34       12.58      1.11 o 
  -4   3  14        1.59        1.14      1.03 o 
  -3   3  14       55.62       48.77      2.14 o 
  -2   3  14      205.19      202.17      4.93 o 
  -1   3  14       57.10       54.59      4.33 o 
   0   3  14        6.57        5.95      0.80 o 
   1   3  14       24.73       25.44      2.15 o 
   2   3  14      152.56      140.51      3.85 o 
   3   3  14        0.06        1.31      0.53 o 
   4   3  14       31.96       27.59      1.59 o 
   5   3  14      262.59      274.14      6.04 o 
   6   3  14        0.00        2.00      0.86 o 
  -7   4  14       24.05       28.12      1.51 o 
  -6   4  14        0.03        1.45      0.66 o 
  -5   4  14      169.84      169.41      4.44 o 
  -4   4  14      233.55      223.09      5.27 o 
  -3   4  14       37.67       35.94      1.80 o 
  -2   4  14      274.04      262.85      5.83 o 
  -1   4  14       23.53       19.95      1.34 o 
   0   4  14       10.95       11.42      1.01 o 
   1   4  14      130.34      126.82      3.61 o 
   2   4  14       91.90       85.83      2.87 o 
   3   4  14        9.07       12.17      1.08 o 
   4   4  14      150.69      144.79      3.94 o 
   5   4  14        1.16        2.44      1.02 o 
   6   4  14        7.57        8.29      1.26 o 
  -6   5  14        0.65        3.15      0.61 o 
  -5   5  14       39.59       35.31      1.79 o 
  -4   5  14      240.87      231.74      5.37 o 
  -3   5  14        1.90        1.46      0.56 o 
  -2   5  14       88.14       77.07      2.70 o 
  -1   5  14        4.25        3.39      1.03 o 
   0   5  14        2.02        2.29      0.59 o 
   1   5  14        2.65        5.82      0.78 o 
   2   5  14      178.02      177.94      4.46 o 
   3   5  14       28.05       28.48      3.57 o 
   4   5  14      114.80      122.36      3.56 o 
   5   5  14      274.70      288.82      6.25 o 
   6   5  14        6.25        9.43      1.25 o 
  -6   6  14        1.50        1.50      0.76 o 
  -5   6  14        0.06        1.46      1.53 o 
  -4   6  14      100.21      103.67      3.22 o 
  -3   6  14       67.43       73.33      2.63 o 
  -2   6  14        0.88        1.34      0.52 o 
  -1   6  14      112.79      116.73      3.41 o 
   0   6  14       11.39       13.33      1.66 o 
   1   6  14        8.12       10.79      0.98 o 
   2   6  14      151.96      153.11      4.05 o 
   3   6  14       19.85       20.03      2.44 o 
   4   6  14       99.51      100.43      4.63 o 
   5   6  14      197.82      205.24     12.70 o 
  -6   7  14        7.11        9.23      2.13 o 
  -5   7  14        0.02        3.32      1.17 o 
  -4   7  14       82.13       76.33      2.67 o 
  -3   7  14       18.18       18.49      1.27 o 
  -2   7  14        8.39        5.17      0.72 o 
  -1   7  14       12.61       12.15      1.03 o 
   0   7  14        0.00        0.74      1.13 o 
   1   7  14        0.23        1.74      1.23 o 
   2   7  14       31.21       33.08      2.83 o 
   3   7  14        0.28        2.39      1.42 o 
   4   7  14       53.39       53.98      3.70 o 
   5   7  14       86.26       91.62      4.78 o 
  -5   8  14        0.36       -1.03      1.17 o 
  -4   8  14       22.58       30.19      2.91 o 
  -3   8  14       27.48       25.81      2.82 o 
  -2   8  14       75.29       64.98      4.09 o 
  -1   8  14        0.77       -0.78      1.27 o 
   0   8  14       84.05       74.09      4.39 o 
   1   8  14       27.30       28.34      2.91 o 
   2   8  14       44.63       45.75      3.53 o 
   3   8  14        2.78        4.55      1.87 o 
   4   8  14       11.25       13.24      2.55 o 
   5   8  14       11.06       12.05      2.45 o 
  -4   9  14      100.07       90.47      5.09 o 
  -3   9  14      340.36      355.85     11.34 o 
  -2   9  14        0.23        0.77      1.73 o 
  -1   9  14       70.23       62.41      4.30 o 
   0   9  14      537.15      595.07     16.47 o 
   1   9  14      116.16      136.02      6.35 o 
   2   9  14      251.29      265.25      9.47 o 
   3   9  14       48.64       56.85      4.34 o 
   4   9  14       21.02       21.35      3.39 o 
  -3  10  14       80.08       86.75      5.18 o 
  -2  10  14       32.62       35.91      3.82 o 
  -1  10  14       55.61       75.98      5.10 o 
   0  10  14        0.28        1.25      2.22 o 
   1  10  14      205.93      207.09      8.33 o 
   2  10  14       36.04       33.11      3.99 o 
   3  10  14      176.24      188.53      8.16 o 
  -2   0  15        4.09        5.80      1.12 o 
  -1   0  15        7.97        9.79      1.29 o 
   0   0  15       31.64       34.84      2.44 o 
   1   0  15        3.02        5.64      0.74 o 
   2   0  15       24.37       31.55      1.69 o 
  -3   1  15       35.74       37.32      1.89 o 
  -2   1  15      227.41      224.70      5.53 o 
  -1   1  15       20.56       21.48      1.44 o 
   0   1  15      106.95       96.79      3.26 o 
   1   1  15        0.96        1.38      1.21 o 
   2   1  15        0.55        2.38      0.61 o 
   3   1  15        0.43        2.08      0.74 o 
  -4   2  15       10.79       14.98      1.17 o 
  -3   2  15      133.34      130.83      3.90 o 
  -2   2  15      134.03      134.02      4.91 o 
  -1   2  15       28.10       34.17      1.83 o 
   0   2  15       20.18       19.39      1.37 o 
   1   2  15      108.91      104.03      3.45 o 
   2   2  15      142.51      136.88      3.98 o 
   3   2  15       65.45       64.41      2.54 o 
   4   2  15      143.40      155.01      6.09 o 
  -5   3  15        1.66        5.59      1.21 o 
  -4   3  15      106.94      104.56      3.40 o 
  -3   3  15       62.06       61.50      2.49 o 
  -2   3  15      253.58      241.62      5.72 o 
  -1   3  15      158.53      148.91      4.17 o 
   0   3  15        0.05        1.79      0.61 o 
   1   3  15      220.43      213.07      5.24 o 
   2   3  15      238.09      233.12      5.54 o 
   3   3  15       60.99       60.96      2.45 o 
   4   3  15       27.47       28.50      1.62 o 
  -5   4  15        0.21        1.40      0.70 o 
  -4   4  15      177.07      177.76      4.69 o 
  -3   4  15        0.09        1.47      0.54 o 
  -2   4  15       21.41       19.42      1.38 o 
  -1   4  15        1.46        2.74      0.68 o 
   0   4  15       35.95       36.25      1.85 o 
   1   4  15      103.64      101.24      3.28 o 
   2   4  15        0.94        2.96      0.65 o 
   3   4  15       17.98       18.65      1.33 o 
   4   4  15       63.99       68.01      2.60 o 
   5   4  15        8.81       13.95      1.58 o 
  -5   5  15        5.39        8.05      1.39 o 
  -4   5  15       98.08      108.36      3.42 o 
  -3   5  15       19.95       24.46      1.49 o 
  -2   5  15       41.39       41.70      1.98 o 
  -1   5  15       36.18       39.00      1.90 o 
   0   5  15       34.12       44.24      2.05 o 
   1   5  15       27.24       27.33      1.61 o 
   2   5  15        4.78        8.43      1.10 o 
   3   5  15       64.33       70.14      2.63 o 
   4   5  15       38.92       43.04      4.20 o 
   5   5  15       37.06       40.97      2.73 o 
  -4   6  15      145.95      160.52      4.32 o 
  -3   6  15       44.00       36.95      1.83 o 
  -2   6  15        1.55        7.85      1.95 o 
  -1   6  15       58.41       57.18      2.68 o 
   0   6  15      132.95      127.20      4.23 o 
   1   6  15       25.94       29.32      2.12 o 
   2   6  15       94.58       97.15      4.75 o 
   3   6  15       25.00       28.68      2.01 o 
   4   6  15        1.24        1.73      1.10 o 
  -4   7  15        9.00        8.08      1.71 o 
  -3   7  15       45.43       48.58      3.50 o 
  -2   7  15        3.98        3.85      0.56 o 
  -1   7  15       10.63       12.07      1.57 o 
   0   7  15       13.22       15.78      1.86 o 
   1   7  15        5.01       11.47      1.94 o 
   2   7  15       82.74       89.47      4.77 o 
   3   7  15       55.22       58.02      3.83 o 
   4   7  15      128.66      131.03      5.87 o 
  -3   8  15       59.53       67.01      4.22 o 
  -2   8  15       49.86       52.88      3.75 o 
  -1   8  15       14.02       15.09      2.42 o 
   0   8  15       63.18       69.16      4.40 o 
   1   8  15        0.09       -0.21      1.23 o 
   2   8  15       17.87       17.13      2.48 o 
   3   8  15       33.13       28.76      3.01 o 
  -1   9  15       16.37       18.87      2.97 o 
   0   9  15      179.53      186.41      7.73 o 
   1   9  15       77.46       73.27      4.70 o 
   0   3  16       10.11       13.96      1.49 o 
  -1   4  16       14.42       16.06      1.20 o 
   0   4  16       56.86       60.76      2.49 o 
   1   4  16       11.27       12.32      1.07 o 
  -1   5  16        2.25        3.62      0.59 o 
   0   5  16       45.83       51.55      2.23 o 
   1   5  16        6.03        7.57      0.86 o 
  -1   6  16        8.93       10.02      1.15 o 
   0   6  16      163.49      191.99      4.94 o 
   1   6  16       31.07       39.01      2.92 o 
                                                 
